# Supplementary material for: When news is “written by artificial intelligence”: a systematic review of provenance and disclosure cues in journalism and their effects on credibility and trust
Source: Front Artif Intell. 2026 May 5;9:1815243. doi: 10.3389/frai.2026.1815243 (PMC13183635; doi:10.3389/frai.2026.1815243)
Supplement: Supplementary file 1 [file Table_1.XLSX]

## Sheet: README
Appendix A. Included full-text dataset and synthesis tables (N = 47)
This workbook contains the coded extraction dataset used for the narrative synthesis and all supporting frequency tables reported in the manuscript.
Key sheets:
included for analysis fulltext	Study-level coded dataset for all included full-text studies (N=47). 'record_id' is the stable study ID used across Appendix D/E.
dist_*	Descriptive distributions used to produce Figures 2–5 and summary text.
RQ1_* / RQ2_* / RQ3_*	Counts of extracted directional findings (credibility/trust) and moderator indicators used in the structured narrative synthesis.
missingness	Missingness checks for core extraction fields (coded as 'Not reported'/'Unclear' rather than blank).
Identifiers:
record_id	Internal ID for included full-text studies (used in Appendix D/E).
prisma_record_id	Identifier for the PRISMA master list in Appendix B (sheet PRISMA_110_master).
Notes on bibliographic fields:
Where articles were 'advance online' at the time of retrieval, the dataset year/APA reference was harmonised to the final, citable publication details used in the manuscript.

## Sheet: included for analysis fulltext
record_id	title	authors	year	source_title	document_type	doi	country_sample	sample_size	design	recruitment	stimulus_modality	stimulus_topic	AI_provenance	AI_disclosure	disclosure_details	comparators	outcomes	key_RQ1_provenance	key_RQ2_disclosure	key_RQ3_moderators	stats_notes	notes_quality	APA_reference	prisma_record_id	title_norm	databases_found	search_types_found	intext_cite	design_prisma	topic	modality	outcome_domain	targets	exposure_type_broad	rq1_cred_dir	rq1_trust_dir	rq2_cred_dir_broad	fulltext_url_sweep	fulltext_source_sweep
1	Algorithms in the newsroom? News readers’ perceived credibility and selection of automated journalism	Wölker, A.; Powell, T.E.	2021	Journalism	Article	10.1177/1464884918757072	Europe (European news readers; multi-country; recruited via social media)	300	Online experiment (between-subjects source x within-subjects topic)	Snowball sampling via Facebook/Twitter/LinkedIn; filtered to European nationality	Text news articles (finance + sports)	Finance (Facebook earnings) and Sports (basketball recap)	Yes (automated vs human vs combined; content differs across some conditions)	Yes (byline/source cue; plus control with no source)	Byline indicates computer-generated by Automated Insights vs human author; combined author; control=no byline	Automated vs human vs combined vs control (no source); same automated text used in automated vs control	Message credibility; Source credibility	Mixed/conditional: Sports message credibility differed by source (F(3,296)=2.95, p=.033), automated > combined/control; no significant finance effect (F(3,296)=2.42, p=.066). Source credibility: no differences (finance F(2,217)=0.67, p=.513; sports F(2,217)=0.66, p=.518).	No 'computer byline vs no byline' effect on message credibility for identical automated text (automated vs control reported as not significant).	Topic (finance vs sports) moderates provenance effects; audience perceptions vary by domain.	Table 1 provides means/SE by condition for message/source credibility (finance & sports).	Internal validity good; random assignment implied; source credibility not measured for control condition.	Wölker, A.; Powell, T.E. (2021). Algorithms in the newsroom? News readers’ perceived credibility and selection of automated journalism. Journalism. https://doi.org/10.1177/1464884918757072	199	algorithms in the newsroom? news readers’ perceived credibility and selection of automated journalism	Scopus; Web of Science	Main	(Wölker & Powell, 2021)	Experiment	Sports	Text	Credibility + Trust	Message/article; Source/journalist; Outlet	Provenance/authorship	Positive	Not reported	Not applicable
3	“I Think It’s Exciting and Frightening at the Same Time”: Audience Sentiments Toward the Use and Labeling of Generative AI in Journalism	Blom, J.N.; Heiselberg, L.; van Dalen, A.; Andersen, I.	2025	Journalism and Mass Communication Quarterly	Article	10.1177/10776990251385943	Denmark	31	Qualitative semi-structured interviews (two-wave design)	Purposive sampling for diversity (gender, age, region, education, AI experience)	Text examples (headlines/news summaries/full articles) with labeled vs unlabeled AI use	Varied (local TV2 Fyn summaries; Aftonbladet; BuzzFeed; Sports Illustrated examples)	Yes (examples generated with ChatGPT/AI assistant; AI journalism use cases)	Yes (participants discussed labeling; examples included labeled and unlabeled use, but participants were told AI was used)	Labeling present vs absent; wording/format varies by outlet; participants informed beforehand texts were AI-assisted	Qualitative comparison across labeled vs unlabeled examples; no randomized experiment	Audience evaluations/affect; trust/credibility concerns discussed qualitatively	Mixed: participants expressed both opportunities and risks; concerns about quality, responsibility, and journalistic role (qualitative).	Mixed/conditional: labeling often viewed as important for transparency; reactions depend on perceived purpose, outlet familiarity, and extent of AI use (qualitative).	Prior AI knowledge, familiarity with outlet, and perceived 'extent' of AI involvement; emotional reactions differ by example extremity.	No quantitative effects reported (qualitative interview evidence).	Qualitative; strong for interpretive insight into labeling but not causal effects.	Blom, J.N.; Heiselberg, L.; van Dalen, A.; Andersen, I. (2025). “I Think It’s Exciting and Frightening at the Same Time”: Audience Sentiments Toward the Use and Labeling of Generative AI in Journalism. Journalism and Mass Communication Quarterly. https://doi.org/10.1177/10776990251385943	195	“i think it’s exciting and frightening at the same time”: audience sentiments toward the use and labeling of generative ai in journalism	Scopus; Web of Science	Sensitivity	(Blom et al., 2025)	Qualitative	General/Multiple	Unclear	Unclear	Message/article; Source/journalist	Combined (provenance + disclosure)	Not reported	Not reported	Not reported
6	Stereotypes and sexism? Effects of gender, topic, and user comments on journalists’ credibility	Haim, M.; Maurus, K.	2023	Journalism	Article	10.1177/14648849211063994	Germany/Austria/Switzerland (German-speaking participants)	417	Online between-subjects experiment (3 author x 2 topic x 2 sexist comments; computer author only with non-sexist comments → 10 groups)	SoSci Panel (online-access convenience panel); invitations to 2000 panelists; final N=417 after exclusions	Text news article + author byline/photo + user comments	Football vs Movies (gender-stereotyped topics)	Yes (computer-authored vs human-authored byline condition)	Yes (explicit statement: 'This text has been automatically generated by a computer' in byline)	Computer author condition uses gender-neutral computer icon and automatic-generation statement	Computer author vs male journalist vs female journalist; plus sexist vs non-sexist comments (human authors)	Message credibility; Source credibility	Negative AI penalty: computer-author condition reduced message credibility (F(2,408)=8.81, p<.001, Cohen’s f=.21) and source credibility (F(2,408)=10.06, p<.001, f=.22) vs human authors.	Disclosure of computer generation (byline) associated with lower credibility vs human bylines (cannot separate from provenance here).	Topic and sexist comments tested; study focuses on gender/topic/comment context effects on credibility.	Effect sizes reported as Cohen’s f; credibility measures via semantic differential indices.	Preregistered; OSF materials/data provided; computer-author not crossed with sexist comments (design constraint).	Haim, M.; Maurus, K. (2023). Stereotypes and sexism? Effects of gender, topic, and user comments on journalists’ credibility. Journalism. https://doi.org/10.1177/14648849211063994	200	stereotypes and sexism? effects of gender, topic, and user comments on journalists’ credibility	Scopus; Web of Science	Main	(Haim & Maurus, 2023)	Survey	General/Multiple	Unclear	Credibility	Message/article; Source/journalist	Provenance/authorship	Negative	Not reported	Not applicable
8	Who writes the news matters: the role of social trust in shaping credibility across AI, human and human-AI collaboration	Liu, FJ; Chen, M; Nah, S	2026	ONLINE INFORMATION REVIEW	Article; Early Access	10.1108/OIR-07-2025-0535	United States (Dynata panel; targeted to mirror US adult demographics)	1252	Online survey with within-respondent ratings of credibility across authorship types; CB-SEM moderation model	Dynata panels; quota sampling for representativeness; fielded Apr 27–May 6, 2022 (pre-ChatGPT release)	Not specific news stimuli; respondents rated credibility of news 'produced by' AI vs journalists vs collaboration after definitions	General news (source-type definitions)	Yes (AI vs human vs AI–human collaboration authorship types)	Yes/implicit (explicitly framed authorship categories; not label design)	Definitions: AI-generated (no human), professional journalism (human), AI–journalist collaboration (AI produced + human curated/fact-checked)	AI vs human vs AI–human collaboration	Perceived news credibility (trustworthy, fair, believable, accurate, comprehensive, balanced; 7-point scales)	AI-only judged less credible than human (Mdif=-0.25, p<.001) and collaboration (Mdif=-0.18, p=.029); human vs collaboration not significant (Mdif=0.07, p=.895); overall ANOVA F(2,3753)=6.986, p<.001.	Not a label/disclaimer test; authorship framing suggests 'collaboration + human oversight' increases credibility vs AI-only.	Social trust moderates link between AI-related public discussion and credibility across AI/human/collab (interaction betas .320, .250, .412).	Reports means/SD and Cronbach’s alpha for credibility indices; SEM fit indices provided.	Large quota-based panel; observational ratings (not randomized exposure to actual articles).	Liu, FJ; Chen, M; Nah, S (2026). Who writes the news matters: the role of social trust in shaping credibility across AI, human and human-AI collaboration. ONLINE INFORMATION REVIEW. https://doi.org/10.1108/OIR-07-2025-0535	109	who writes the news matters: the role of social trust in shaping credibility across ai, human and human-ai collaboration	Web of Science	Main	(Liu et al., 2026)	Unclear/other	General/Multiple	Unclear	Credibility + Trust	Message/article	Provenance/authorship	Mixed/conditional	Mixed/conditional	Not applicable
9	Algorithmic or human source? Examining relative hostile media effect with a transformer‐based framework	Jia, C.; Liu, R.	2021	Media and Communication	Article	10.17645/mac.v9i4.4164	United States	511	Online between-subjects experiment (author/source attribution) + within-subjects headlines (pro/anti/neutral)	CloudResearch/TurkPrime; US adults 18+; HIT approval >95%; paid $0.75; N=511 after exclusions	Text headlines (3 per participant) attributed to human vs algorithm vs human-assisted algorithm	Politicized issue: Trump-related headlines (anti/pro/neutral)	Yes (author attribution: algorithm vs human vs combined)	Yes (byline author attribution cue)	Byline lists author as human, algorithm, or human-assisted algorithm; manipulation check on byline recall	Human vs algorithm vs combined author attribution	Source credibility; message credibility; perceived bias/hostile media perceptions	Human sources perceived as more credible than algorithm (M=3.75, SD=1.35) and combined (M=4.07, SD=1.28); human M=4.19, SD=1.31; ANOVA F(2,508)=5.16, p<.01.	Disclosure as 'algorithm author' reduces perceived source credibility relative to human byline (cannot separate from provenance because content held constant across byline conditions).	Issue attitudes/partisanship and hostile media perceptions; interactions mostly non-significant after controls (reported p-values).	Includes mediation tests (source credibility mediating partisan effects) and BERT-based bias estimates.	Random assignment; attention checks; strong reporting; credibility measured on 7-point scale.	Jia, C.; Liu, R. (2021). Algorithmic or human source? Examining relative hostile media effect with a transformer‐based framework. Media and Communication. https://doi.org/10.17645/mac.v9i4.4164	218	algorithmic or human source? examining relative hostile media effect with a transformer‐based framework	Scopus; Web of Science	Main	(Jia & Liu, 2021)	Experiment	Politics	Unclear	Credibility	Source/journalist	Provenance/authorship	Mixed/conditional	Not reported	Not applicable
11	Chinese Automated Journalism: A Comparison Between Expectations and Perceived Quality	Jia, C.	2020	International Journal of Communication	Article		China	Study 1: N=125 (online participants, Feb 2019); Study 2: N=308 (online participants, Apr 2018)	Two online experiments / survey-experiments comparing automated vs human-written news; Study 1 mixed (source between-subject; topic within-subject); Study 2 within-subject (expectations + perceived quality)	Convenience online recruitment via Chinese social media	Text news articles	Four genres: civic, sports, finance, conference	Yes (automated vs human-written news; participants read actual automated vs human articles)	No (participants were not explicitly told the article source/author type)	No explicit AI label/byline manipulation; provenance operationalized through actual automated vs human stories	Automated journalism vs journalist-written articles; expectations vs post-exposure perceptions (Study 2); exposure to both sources vs single-source exposure (Study 1)	Perceived credibility, expertise, readability; expectation-confirmation (expectations vs actual perceived quality)	No consistent “AI penalty” for credibility: credibility differences between automated vs human stories were not statistically significant in both expectation and perception measures (context-dependent results for other quality dimensions).	Not examined (no disclosure cue manipulation).	Topic/genre and comparative exposure mattered: differences in perceptions depended on whether participants compared both sources and on topic; expectations differed by genre (finance credibility expectations higher; sports lower).	Study 2 expectations: readability human>auto (t=-3.89, p<.001); expertise human>auto (t=-2.85, p=.005); credibility ns (t=-1.44, p=.151). Study 2 actual perceptions: readability human>auto (t=-4.12, p<.001); expertise human>auto (t=-2.59, p=.010); credibility ns (t=-1.10, p=.272). Study 1: within-subject exposure to both sources produced differences in expertise/readability; credibility ns; betwe…	Strong for separating expectations vs perceptions and comparing within vs between exposure; however, no explicit disclosure manipulation, and stimuli were limited to selected genres.	Jia, C. (2020). Chinese Automated Journalism: A Comparison Between Expectations and Perceived Quality. International Journal of Communication.	275	chinese automated journalism: a comparison between expectations and perceived quality	Scopus; Web of Science	Main	(Jia, 2020)	Unclear/other	General/Multiple	Unclear	Credibility	Unclear	Provenance/authorship	No effect	Not reported	Not applicable
15	Reality Re-Imag(in)ed. Mapping Publics’ Perceptions and Evaluations of AI-Generated Images in News Contexts	Strikovic, E.; Cools, H.	2025	Digital Journalism	Article	10.1080/21670811.2025.2573076	Netherlands	4 focus groups; N=25 (mixed-gender; varied ages; recruited via private online company)	Qualitative focus groups exploring perceptions and evaluations of AI-generated images used in news contexts	Recruitment via an online panel/research company in the Netherlands	News images (AI-generated vs presumably real/edited images discussed); focus-group prompts about AI-generated images in news	News imagery broadly (concerns about misinformation/visual authenticity)	Yes (AI-generated images in news contexts)	Discussed normatively/expectationally (participants’ preferences for transparency/labeling), not manipulated experimentally	Participants articulated expectations for disclosure and mechanisms to maintain trust (e.g., verification, provenance communication)	Not an experiment; exploratory comparisons in discussion between AI-generated and authentic images	Qualitative themes about credibility/trust, perceived risks (misinformation), coping strategies, and expectations for newsroom responsibility/transparency	Participants reported “deeply rooted concerns” that AI-generated images could undermine news credibility and weaken the shared notion of reality; perceived high misinformation risk.	Participants emphasized the importance of transparency/provenance communication and newsroom responsibility as potential safeguards for trust.	Implied moderators include context of use (illustrative vs evidentiary images), perceived stakes, and audience ability to verify/understand AI image generation.	Qualitative study; no effect sizes/statistical tests.	Rich qualitative evidence for mechanisms and expectations; does not provide causal estimates of disclosure/provenance effects.	Strikovic, E., Cools, H. (2025). Reality Re-Imag(in)ed. Mapping Publics’ Perceptions and Evaluations of AI-Generated Images in News Contexts. Digital Journalism. https://doi.org/10.1080/21670811.2025.2573076	102	reality re-imag(in)ed. mapping publics’ perceptions and evaluations of ai-generated images in news contexts	Scopus; Web of Science	Main	(Strikovic & Cools, 2025)	Unclear/other	General/Multiple	Text; Image	Credibility + Trust	Message/article; Outlet	Provenance/authorship	Not reported	Not reported	Not applicable
17	Evaluating Image Trust Labels in a News Recommender System	Forstner, S.L.; Lysova, Y.; Starke, A.D.; Trattner, C.	2025	CEUR Workshop Proceedings	Conference paper		United Kingdom and United States	N=202 (online participants)	Between-subject online experiment in a simulated news recommender system with 4 label conditions (3 provenance/verification labels vs baseline no-label)	Online participants (country: UK/US; panel not specified in extracted text)	News recommender interface with articles + images; image provenance/trust labels presented at recommendation level	Politics, sports, technology, entertainment	Indirect (image provenance context; labels include AI-generated content and verified/edited conditions)	Yes (image trust/provenance labels: AI-generated, verified real, edited/verified etc.)	Labels based on ITS/Content Authenticity Initiative (C2PA) concepts; three label designs: ‘Verified’ (ITS), ‘AI-generated’, and ‘Edited’ (plus baseline). Participants could click label to see details.	Label condition (3 label types) vs no-label baseline; also compares perceptions of label usefulness/trust	Trust in image; trust in associated article; perceived label usefulness and trustworthiness; subjective understanding of label meaning	Not primarily an AI vs human authorship comparison; focuses on labeling/provenance cues rather than text authorship provenance.	All label conditions increased trust in the article compared to baseline (halo effect). Image trust differences across conditions were not statistically significant.	Label design affected perceived usefulness and trustworthiness (ITS/‘Verified’ rated higher). Participants showed misunderstandings about label meaning; suggests comprehension/mental models as an important moderator.	Image trust: ns across groups (AI label M≈2.44; Edited M≈2.70; Verified M≈2.59; Baseline M≈2.70). Article trust increased vs baseline: AI label M=2.85 vs baseline 2.58 (p=0.017); Edited 2.79 vs baseline (p=0.049); Verified 2.84 vs baseline (p=0.022). Label usefulness: ITS M=3.78 > AI label 3.18 (p=0.001); ITS > Edited 3.30 (p=0.001). Label trust: ITS M=3.48 > AI 3.01 (p=0.002); ITS > Edited 3.11 …	Well-aligned to disclosure-cue research; clear manipulation and multiple outcomes; trust measured at both image and article levels; comprehension issues highlight construct validity considerations.	Forstner, S.L., Lysova, Y., Starke, A.D., Trattner, C. (2025). Evaluating Image Trust Labels in a News Recommender System. CEUR Workshop Proceedings.	277	evaluating image trust labels in a news recommender system	Scopus	Main; Sensitivity	(Forstner et al., 2025)	Experiment	General/Multiple	Text; Image	Trust	Message/article; Source/journalist	Combined (provenance + disclosure)	Not reported	No effect	Not reported
20	Automated journalism: The effects of AI authorship and evaluative information on the perception of a science journalism article	Lermann Henestrosa, A.; Greving, H.; Kimmerle, J.	2023	Computers in Human Behavior	Article	10.1016/j.chb.2022.107445	German-speaking participants (online; recruited via Prolific)	715	Three preregistered online experiments: S1 2(authorship: AI vs human)×2(info: neutral vs evaluative-positive) between + topic within; S2 2×3(authorship×info: neutral/positive/negative) between; S3 2×2 between (authorship×info).	Prolific (German speakers; attention checks and exclusions applied).	Text science journalism article(s) (German) with manipulated authorship cue + info presentation format.	Biodiversity/wolves in Germany; autonomous driving (S1 within). Wolves topic only (S2–S3).	Authorship attributed to AI vs human (label manipulation; texts otherwise identical).	Yes (explicit authorship cue/author description).	Human journalist vs AI algorithm (‘AutomatedTXT’) presented as author; articles framed as published by reputable newspaper; evaluative information about findings varied by condition.	AI-authored vs human-authored; neutral vs evaluative information (positive; plus negative in S2).	Message credibility; Trustworthiness; (S1) verification strategies; (S3) machine-heuristic beliefs; anthropomorphism/competence impressions.	Across studies, AI vs human authorship cue did not significantly change perceived credibility or trustworthiness; evaluative information reduced credibility/trust (e.g., S1 credibility F(1,198)=12.51, p<.001; S2 credibility F(2,261)=35.19, p<.001).	Authorship disclosure (AI vs human) alone showed no credibility penalty; however, AI-labeled author perceived as less anthropomorphic and elicited stronger ‘machine heuristic’ beliefs (e.g., seen as more objective/accurate).	Information presentation (neutral vs evaluative; especially negative) is the main moderator; topic varies only in S1; some interactions for anthropomorphism/machine-heuristic outcomes (S3) but not for credibility/trust.	Total N=715 (S1 N=202; S2 N=267; S3 N=246). Pooled ANCOVAs across studies: main effect of info presentation on credibility (F(1,525)=7.10, p=.008) and trustworthiness (F(1,525)=9.58, p=.002); no main effects of authorship and no interaction.	Strengths: preregistered multi-study design; random assignment; replication across 3 experiments. Limitation: authorship was manipulated (texts not necessarily AI-generated); generalizability limited to German-speaking online sample and science journalism stimulus.	Lermann Henestrosa, A.; Greving, H.; Kimmerle, J. (2023). Automated journalism: The effects of AI authorship and evaluative information on the perception of a science journalism article. Computers in Human Behavior, 138, 107445. https://doi.org/10.1016/j.chb.2022.107445	37	automated journalism: the effects of ai authorship and evaluative information on the perception of a science journalism article	Scopus; Web of Science	Main	(Lermann Henestrosa et al., 2023)	Unclear/other	Health/Science	Text	Credibility + Trust	Message/article; Source/journalist	Provenance/authorship	No effect	No effect	Not applicable
22	An information-analytical system for assessing the level of automated news content according to the population structure – A platform for media literacy system development	Gavurova, B.; Skare, M.; Hynek, N.; Moravec, V.; Polishchuk, V.	2024	Technological Forecasting & Social Change	Article	10.1016/j.techfore.2023.123161	Czech Republic (citizens surveyed; April 4–11, 2023)	1041	Cross-sectional survey + two-stage information–analytical system (information model + multicriteria fuzzy model) to aggregate attitudes toward artificially created/automated news content into linguistic levels (d1–d5).	Survey of Czech citizens (sampling/recruitment not fully specified in the PDF text extraction; reports N=1041 and dates Apr 4–11, 2023).	Questionnaire about attitudes toward artificially created content/automated news (no experimental stimulus exposure reported).	Automated news content / artificially manufactured information; media literacy and information security.	Focuses on public attitudes toward artificially created/automated news content (not an AI-vs-human stimulus experiment).	Not applicable (no disclosure manipulation).	—	Comparisons across population structure (age, education, income groups) via fuzzy aggregation; outputs mapped to d1–d5 attitude levels.	Aggregated public-attitude score (mPA) and linguistic attitude level (e.g., absolute confidence → absolute distrust) toward artificially created content; decision-support/media literacy platform outputs.	Develops and demonstrates an information–analytical system that classifies public attitude toward artificially created content; mapped mPA to five levels (d1 ‘absolute confidence’ … d5 ‘absolute distrust’) and shows example subgroup outputs (e.g., one subgroup mapped to d3 ‘concern’).	No disclosure/labeling intervention tested; article is methodological/decision-support oriented.	Population structure (age/education/income groups) used as moderators/strata for attitude estimation in the fuzzy model.	Validated with real survey data (N=1041). Mapping example: mPA∈(0.4;0.5] → d3 ‘concern about artificially created content’; other ranges define confidence/distrust levels.	Large dataset and explicit modeling framework; however, not a direct audience-credibility experiment and some sampling/measurement details are limited in the extracted text. Best suited for media-literacy/attitude synthesis rather than causal effects on credibility.	Gavurova, B.; Skare, M.; Hynek, N.; Moravec, V.; Polishchuk, V. (2024). An information-analytical system for assessing the level of automated news content according to the population structure – A platform for media literacy system development. Technological Forecasting & Social Change, 200, 123161. https://doi.org/10.1016/j.techfore.2023.123161	47	an information-analytical system for assessing the level of automated news content according to the population structure – a platform for media literacy system development	Web of Science	Main	(Gavurova et al., 2024)	Unclear/other	Health/Science	Unclear	Credibility + Trust	Message/article	Unclear	Not reported	Not reported	Not applicable
23	Human or machine? The perception of artificial intelligence in journalism, its socio-economic conditions, and technological developments toward the digital future	Moravec, V.; Hynek, N.; Skare, M.; Gavurova, B.; Kubak, M.	2024	Technological Forecasting & Social Change	Article	10.1016/j.techfore.2023.123162	Czech Republic (statistically representative CAWI sample; Apr 4–11, 2022; data gathered with IPSOS)	1041	Representative online survey with embedded tasks: (RQ1) identify AI- vs human-written news text pairs; (RQ2) rate authenticity of AI-generated vs human-read traffic-report audio; (RQ3) compare views on journalism’s future among ChatGPT users vs non-users.	Computer-assisted web interviews (CAWI) via Charles University + IPSOS; stratified by age, gender, education, region, and settlement size; ~10 min structured questionnaire.	Short news statements (text pairs AI vs human) + audio recording (AI-generated vs human reporter) + attitude questions about AI/ChatGPT.	Czech news statements (e.g., fuel prices, municipal elections, stock exchange) and traffic reports; journalism future/ChatGPT.	Yes (AI-generated text from Czech News Agency automated journalism + AI-generated audio).	Yes (participants explicitly told to identify/assess AI vs human origin).	Detection task framing: participants chose which of each pair was AI-generated; audio subgroup told at end the recording was AI-generated; compares AI exposure/experience (ChatGPT) vs none.	AI-generated vs human-generated text (3 paired statements); AI-generated vs human-read audio (subsample); attitudes segmented by demographics and ChatGPT usage.	Text-origin recognition accuracy; attitudes to AI audio authenticity; beliefs about AI replacing journalists (ChatGPT users vs non-users); demographic predictors via regression/CHAID.	Recognition accuracy differed by socio-demographics: females slightly better at recognizing human-generated texts, males slightly better at recognizing AI-generated texts; younger, higher-educated and higher-income respondents tended to be more accurate; logistic regression model significant (omnibus p=0.000; correctly predicted 63.2%).	For audio, CHAID analysis (AI-audio n=543) found education level significantly associated with belief that robot reporters are approaching human reporters (p=0.003); gender ns (p=0.303); prior AI-text guessing accuracy also associated (p=0.011).	Age and AI experience (ChatGPT use) shaped expectations: ChatGPT use higher among younger respondents; older groups more skeptical about AI replacing journalists; substantial uncertainty (‘I do not know’) especially among older respondents; gender differences modest but males somewhat more optimistic in some age bands.	RQ2: AI-audio group n=543. Tables report % distributions; CHAID used for categorical interactions. RQ3 tables split opinions by ChatGPT use (Yes vs No) and age/gender.	Large, stratified national sample; uses realistic local news stimuli and both text + audio. Limitations: identification task is not naturalistic ‘byline disclosure’ (participants explicitly primed to detect AI); outcomes focus on recognition/attitudes rather than message credibility or trust scales.	Moravec, V.; Hynek, N.; Skare, M.; Gavurova, B.; Kubak, M. (2024). Human or machine? The perception of artificial intelligence in journalism, its socio-economic conditions, and technological developments toward the digital future. Technological Forecasting & Social Change, 200, 123162. https://doi.org/10.1016/j.techfore.2023.123162	48	human or machine? the perception of artificial intelligence in journalism, its socio-economic conditions, and technological developments toward the digital future	Web of Science	Main	(Moravec et al., 2024)	Unclear/other	Economy/Finance	Text; Audio	Credibility + Trust	Source/journalist	Provenance/authorship	Not reported	Not reported	Not applicable
27	Does Polarizing News Become Less Polarizing When Written by an AI? Investigating the Perceived Credibility of News Attributed to a Machine in the Light of the Confirmation Bias	Wischnewski, M.; Krämer, N.	2025	Journal of Media Psychology	Article	10.1027/1864-1105/a000441	Online sample recruited via Prolific (demographics reported; mean age ≈29.7; relatively educated).	N=508 (female=258; male=243; nonbinary=4; prefer not=3).	Preregistered 2×2 between-subjects online experiment: author attribution (machine vs human) × attitude confirmation (confirming vs disconfirming article relative to participant attitude).	Prolific online panel; ethics approval noted; preregistration on OSF.	Text (polarizing news article).	Gender-neutral language in Germany (polarizing issue).	Human-written stimulus with manipulated source attribution: either ‘automatically generated by an algorithm (AlgoInfo)’ or ‘written by a human staff reporter (Kim Haas)’.	Yes (explicit author attribution statement + byline repetition).	Machine condition text: “automatically generated by algorithm named AlgoInfo… without human supervision…”; human condition: “written by a human staff reporter… educated as a journalist…” (author name repeated in article).	Machine-attributed vs human-attributed authorship; attitude-confirming vs disconfirming content.	Perceived news credibility; source credibility split into trustworthiness and expertise; emotional responses (enthusiasm/anger); confirmation-bias outcomes.	Machine vs human attribution did not change perceived news credibility overall (no reduction of self-confirmation bias), but the machine author was perceived as less trustworthy than the human author; perceived competence/expertise was similar.	Authorship disclosure (machine attribution) did not mitigate polarization/confirmation bias in credibility judgments; it affected perceived source trustworthiness and some affective responses.	Attitude confirmation/disconfirmation was the intended moderator; results show no evidence that machine attribution moderated confirmation-bias effects on credibility (but machine attribution reduced enthusiasm rather than anger).	Between-subjects 2×2 design; preregistered analyses; tests include group comparisons and mediation-style tests for affect/source-credibility components (as described).	Strengths: preregistered design; decomposes source credibility (trustworthiness vs expertise) and measures affect. Limitations: single topic/issue; machine attribution (not necessarily actual AI-written text) which may understate real AIGC differences.	Wischnewski, M.; Krämer, N. (2025). Does Polarizing News Become Less Polarizing When Written by an AI? Investigating the perceived credibility of news attributed to a machine in the light of the confirmation bias. Journal of Media Psychology, 37(6), 388–399. https://doi.org/10.1027/1864-1105/a000441	54	does polarizing news become less polarizing when written by an ai? investigating the perceived credibility of news attributed to a machine in the light of the confirmation bias	Scopus; Web of Science	Main	(Wischnewski & Krämer, 2025)	Experiment	Politics	Text	Credibility + Trust	Message/article; Source/journalist	Provenance/authorship	No effect	No effect	Not applicable
28	Sports News and the Artificial-Intelligence-Generated Article: Examining Identity and the Influence of Human Versus Artificial-Intelligence Authorship on Perceptions of Credibility and Online Share Likelihood	Sadri, S.R.; Payne, J.L.; Brown, K.A.; Billings, A.C.	2025	International Journal of Sport Communication	Article	10.1123/ijsc.2024-0208	United States (nationwide adult sample recruited via Prolific).	N=355 valid surveys.	3×2 factorial design: authorship (Associated Press human vs ChatGPT vs Google Gemini) × byline cue (human byline vs AI byline). Between-subjects exposure to one article condition.	Prolific online panel; survey built in Qualtrics; compensated (~$3).	Text (sports-news article).	College football conference realignment (Pac-12 / ‘Pac-4’ scenario).	Stimuli included (a) adapted human-written Associated Press article and (b) AI-generated articles created via ChatGPT or Google Gemini with a standardized prompt.	Yes (byline indicates human author vs AI author; byline visually emphasized for AI condition and repeated).	AI byline described article as written by an “AI-powered language model capable of generating human-like text”; displayed near top of article and repeated at bottom; human byline designed to resemble standard online article byline.	Authorship source (AP vs ChatGPT vs Gemini) and byline cue (human vs AI); tests whether byline and/or true authorship affect credibility and sharing outcomes.	Article credibility; source credibility; perceived information accuracy; likelihood to share on social media; predictors incl. demographics, political ideology, sports fandom identity, hostile media perception, media indignation, attitudes toward AI.	Authorship source (human vs AI models) did not significantly influence credibility perceptions or share likelihood in the reported results (per abstract); effects were more strongly related to individual differences (e.g., sport fandom; attitudes toward AI).	Byline disclosure (human vs AI) was hypothesized to reduce credibility, but results report no significant difference in perceived credibility between human- vs AI-bylined articles after controls; disclosure design included emphasis/repetition of AI byline.	Moderation/predictors: sport fandom influenced share likelihood and perceived accuracy; positive attitudes toward AI predicted higher perceived credibility/source credibility; demographics/identity variables were examined as predictors.	Factorial experimental exposure embedded in online survey; analyses include group comparisons and regression models (e.g., F-tests reported for byline effect; multiple predictors in models).	Strengths: compares two contemporary LLMs (ChatGPT vs Gemini) plus human source; manipulates byline separately from authorship; includes identity/attitudinal moderators. Limitations: single sports topic; self-report outcomes; Prolific panel may not generalize to all news audiences.	Sadri, S. R.; Payne, J. L.; Brown, K. A.; Billings, A. C. (2025). Sports news and the artificial-intelligence-generated article: Examining identity and the influence of human versus artificial-intelligence authorship on perceptions of credibility and online share likelihood. International Journal of Sport Communication, 18, 160–174. https://doi.org/10.1123/ijsc.2024-0208	162	sports news and the artificial-intelligence-generated article: examining identity and the influence of human versus artificial-intelligence authorship on perceptions of credibility and online share likelihood	Scopus	Main; Sensitivity	(Sadri et al., 2025)	Survey	Sports	Text	Credibility	Message/article; Source/journalist	Combined (provenance + disclosure)	Not reported	Not reported	Not reported
32	Perceptions of Human and Machine-Generated Articles	Tewari, S.; Zabounidis, R.; Kothari, A.; Bailey, R.J.; Ovesdotter Alm, C.	2021	Digital Threats: Research and Practice	Article	10.1145/3428158	United States (laboratory study; participants recruited via flyers/emails).	n=30 participants (each read 12 article excerpts; total ratings N=359 datapoints).	Lab experiment with within-subject exposure to human-written vs GPT-2-generated news-like article excerpts across political leaning (conservative vs liberal) and three topics; collects self-reports plus biometric measures (facial expressions, galvanic skin response).	Flyers and email recruitment; IRB approval; $10 compensation.	Text (news-like article excerpts) + in-lab sensing (facial/GSR).	Controversial political topics: climate change, vaccinations, and politics; articles sourced across political spectrum; GPT-2 prompted from human article openings.	Actual machine-generated text (OpenAI GPT-2, May 2019 release) vs human-written articles from news organizations.	No explicit source label in stimuli (source name omitted); participants asked after reading to judge whether each excerpt was written by a human or computer.	No byline/disclosure cues provided; provenance measured via participant source-identification judgments.	Human-written vs GPT-2-generated; conservative vs liberal tone; participant political affinity as moderator; perceived vs actual source.	Perceived source (human vs computer); content credibility ratings; engagement; perceived political leaning; biometric responses (GSR peaks, facial expression features).	Participants misidentified GPT-2 articles as human ~47% of the time; human articles were identified as human ~70% of the time. Machine-generated texts received significantly lower credibility scores than human-written texts (median differences).	No disclosure-label manipulation (sources not shown); study instead tests detectability and credibility differences absent explicit provenance cues.	Article political tone (liberal vs conservative) and participant political leaning were examined as moderators of credibility/perception; biometric responses also analyzed as reaction measures.	Chi-square test for actual vs perceived source (significant). Mann–Whitney U tests for credibility differences between human vs machine and perceived human vs perceived machine; additional tests for biometric measures and political-tone comparisons.	Strengths: multi-method (self-report + physiological measures) and uses real GPT-2 generation with political topics. Limitations: small lab sample (n=30); GPT-2 2019 generation quality may differ from current LLMs; no real-world byline/disclosure context.	Tewari, S.; Zabounidis, R.; Kothari, A.; Bailey, R. J.; Ovesdotter Alm, C. (2021). Perceptions of human and machine-generated articles. Digital Threats: Research and Practice, 2(2), Article 12. https://doi.org/10.1145/3428158	165	perceptions of human and machine-generated articles	Scopus	Main	(Tewari et al., 2021)	Unclear/other	Politics	Text	Credibility	Message/article; Source/journalist	Provenance/authorship	Not reported	Not reported	Not applicable
34	The Effects of Perceived AI Use On Content Perceptions	Rae, I.	2024	CHI '24: Proceedings of the 2024 CHI Conference on Human Factors in Computing Systems	Conference paper	10.1145/3613904.3642076	United States (Cint panel; representative gender/age; online survey).	Main experiment: n=1,641 valid responses (across news/travel/health/jokes contexts).	3 (assigned creator: human vs human+AI assistance vs AI; within-subjects) × 4 (context: news/travel/health/jokes; between-subjects) mixed-design experiment; all stimuli human-written but randomly labeled as human/AI-assisted/AI-generated.	Anonymous Cint survey panel; administered via Qualtrics; compensated; exclusions for low-quality responses.	Text content (news, travel descriptions, health posts, jokes).	News (natural-disaster style stories), travel (museum descriptions), health (mental health posts), jokes.	Perceived/assigned AI involvement manipulated via creator labels; underlying text content held constant and human-written.	Yes (explicit creator labels: ‘By [name]’, ‘By [name] with AI assistance’, ‘AI-generated [content]’).	Creator/byline-style disclosure presented with each content version; participants also asked what ‘AI-assisted’ vs ‘AI-generated’ meant (qualitative).	Assigned creator label conditions (human vs AI-assisted vs AI-generated) across contexts; individual evaluations and between-version choice tasks.	Content judgments (e.g., originality, trustworthiness, presentation) + creator perceptions (qualifications, effort) + satisfaction and choice behavior; qualitative themes on meaning of AI use.	Assigned creator affected perceptions of the creator and satisfaction (more negative when AI mentioned) but had no effect on core content judgments (e.g., trustworthiness/originality/presentation) when text quality was held constant.	Disclosure of AI use did not help participants make different content judgments; instead it tended to damage perceptions of the creator and user satisfaction.	No significant interaction between context and assigned creator; qualitative analysis identified multiple user interpretations of ‘AI-generated’ vs ‘AI-assisted’ based on handoff point and mapped technology.	ANCOVA analyses with age/frequency covariates; mixed design (within assigned creator, between context); large sample; thematic coding with interrater reliability (Cohen’s kappa reported).	Strengths: large sample; controls content by keeping text constant while varying labels; combines quantitative and qualitative evidence. Limitations: multi-context (not exclusively news); uses labels rather than actual AI-generation differences in text.	Rae, I. (2024). The effects of perceived AI use on content perceptions. In Proceedings of the 2024 CHI Conference on Human Factors in Computing Systems (CHI '24). https://doi.org/10.1145/3613904.3642076	171	the effects of perceived ai use on content perceptions	Scopus	Main	(Rae, 2024)	Experiment	Health/Science	Unclear	Credibility	Message/article; Source/journalist	Provenance/authorship	Not reported	Not reported	Not applicable
35	Do Users Really Care? Evaluating the User Perception of Disclosing AI-Generated Content on Credibility in (Sports) Journalism	Rossner, A.; Cassel, M.; Huschens, M.	2024	Mensch und Computer 2024 (MuC ’24)	Conference paper (ACM)	10.1145/3670653.3677490	Germany (online sample; German-language study)	154	Online survey experiment: between-subject disclosure condition (no disclosure vs correct disclosure vs manipulated disclosure); within-subject evaluation of 2 match reports (human-written then AI-generated).	Not clearly reported (online convenience sample).	Text (sports match report).	Sports journalism: Bundesliga match report (Eintracht Frankfurt vs SV Darmstadt 98).	AI match report generated with Rytr web-app using match facts (teams, scorers, key events), then checked for accuracy.	Yes (origin label manipulated by condition).	Top-of-article origin label: “Human” vs “AI”. Condition A: no labels; Condition B: correct labels; Condition C: labels swapped (manipulated).	Human-written vs AI-generated report; plus disclosure conditions (no/correct/manipulated).	Perceived credibility (expertise and trustworthiness ratings).	Human-written and AI-generated match reports received similar credibility ratings (no meaningful difference reported).	Origin disclosure (none vs correct vs manipulated) showed no significant influence on perceived credibility.	Not reported / not tested.	One-way ANOVA across disclosure conditions with Tukey HSD; credibility operationalized via expertise & trustworthiness scales.	Short conference paper; recruitment/source population unclear; fixed order (human then AI) may introduce order effects; single sports topic limits generalizability.	Rossner, A., Cassel, M., & Huschens, M. (2024). Do Users Really Care? Evaluating the User Perception of Disclosing AI-Generated Content on Credibility in (Sports) Journalism. In *Proceedings of Mensch und Computer 2024 (MuC ’24).* ACM. https://doi.org/10.1145/3670653.3677490	177	do users really care? evaluating the user perception of disclosing ai-generated content on credibility in (sports) journalism	Scopus	Main; Sensitivity	(Rossner et al., 2024)	Survey	Sports	Text	Credibility + Trust	Message/article; Source/journalist	Combined (provenance + disclosure)	No effect	No effect	No effect
39	Automated News Reading in the Neural Age: Audience Reception and Perceived Credibility of a News Broadcast Read By a Neural Voice	Heiselberg, L.; Blom, J. N.; van Dalen, A.	2022	Journalism Studies	Journal article	10.1080/1461670X.2022.2052346	Denmark (Danish radio listeners).	12	Qualitative reception analysis: participants listened to a full radio news broadcast read by a neural voice; interviews conducted first unprimed (no mention of automation) then primed (told the voice was artificial).	Recruitment via Wilke A/S online panel; screened for Danish radio listeners.	Audio (radio news broadcast with synthetic/neural voice).	Radio news broadcast (general news).	Neural text-to-speech “news reader” voice (Microsoft Azure) used to read the broadcast (voice automation rather than automated writing).	Yes (researcher disclosure during interview; primed vs unprimed phases).	Participants were not initially told the news reader was synthetic; later informed and asked to reflect on credibility and appropriateness.	Unprimed vs primed disclosure of the neural voice; human radio readers used as an implicit reference point in interviews.	Audience reception themes, perceived credibility, authenticity, emotionality, and appropriateness of automated news reading.	Perceived credibility of the neural news reader depended on listener interpretations: some suspected automation and reacted negatively; others assumed a human reader and evaluated it positively.	When informed about automation, transparency was framed as a prerequisite for credibility; lack of emotionality in the voice influenced evaluations and perceived authenticity.	Qualitatively identified audience types (“perspicacious” vs “oblivious”) shaped reactions to automation and disclosure.	Qualitative thematic analysis from interviews (no inferential statistics).	Rich qualitative insights but small sample (n=12) and Denmark-specific radio context; disclosure manipulation occurred within interview setting rather than in naturalistic exposure.	Heiselberg, L., Blom, J. N., & van Dalen, A. (2022). Automated News Reading in the Neural Age: Audience Reception and Perceived Credibility of a News Broadcast Read By a Neural Voice. Journalism Studies, 23(8), 896–914. https://doi.org/10.1080/1461670X.2022.2052346	75	automated news reading in the neural age: audience reception and perceived credibility of a news broadcast read by a neural voice	Scopus; Web of Science	Main	(Heiselberg et al., 2022)	Qualitative	General/Multiple	Text; Audio	Credibility	Message/article; Outlet	Provenance/authorship	Not reported	Not reported	Not applicable
41	Communication Strategy of AI-application in News Reporting: Human Values or Technological Effectiveness?	Bykov, I. A.; Kurushkin, S. V.	2025	2025 Communication Strategies in Digital Society Seminar (ComSDS)	Conference paper (IEEE)	10.1109/ComSDS65569.2025.10971293	Not specified (pilot survey; likely Russian-speaking respondents).	108	Online survey: participants evaluated/identified authorship of news materials generated by ChatGPT vs written by journalists, and rated attitudes toward AI application in news reporting.	Not reported (pilot study sample).	Text news articles.	News stories (e.g., crime-related headlines; example texts from ChatGPT and Interfax journalists).	One news story generated via ChatGPT prompt; comparison story written by Interfax journalists.	No explicit disclosure label; participants were asked to determine whether news materials were written by a person or a language model.	Authorship treated as a detection/attribution task rather than a byline/disclosure manipulation.	ChatGPT-generated news vs human-written news (Interfax).	Authorship detection; attitudes about trust, ethics, emotionality, and perceived effects of AI on fake news.	Low authorship detection accuracy for both human-written and AI-generated news; many respondents expressed ambivalent attitudes (e.g., majority agreed AI will increase fake news, but also that AI news can be trusted).	Not a disclosure-effect test; results focus on detection and communication strategy framing.	Not reported.	Descriptive survey results (agreement percentages); pilot study.	Brief conference paper; limited methodological detail (recruitment, scales) and unclear stimulus exposure procedure.	Bykov, I. A., & Kurushkin, S. V. (2025). Communication Strategy of AI-application in News Reporting: Human Values or Technological Effectiveness? In *2025 Communication Strategies in Digital Society Seminar (ComSDS).* IEEE. https://doi.org/10.1109/ComSDS65569.2025.10971293	121	communication strategy of ai-application in news reporting: human values or technological effectiveness?	Scopus	Main	(Bykov & Kurushkin, 2025)	Survey	General/Multiple	Unclear	Trust	Unclear	Provenance/authorship	Not reported	Negative	Not applicable
42	Contextual Changes, Credible Conclusions? A Direct and Conceptual Replication of Shen et al.'s (2019) Study on Online Image Credibility	Haim, M.; Knöpfle, P.; Breuer, J.	2025	Media Psychology	Journal article	10.1080/15213269.2025.2595452	Study 1: USA (MTurk via CloudResearch); Study 2: Germany (SoSci Panel).	Study 1 n=634; Study 2 n=513.	Two online experimental replications of Shen et al. (2019): direct replication using original manually fabricated images (US sample) and conceptual replication using AI-generated fake images and German-context adaptations (German sample).	Study 1: MTurk participants recruited via CloudResearch; Study 2: German-language SoSci Panel (academic convenience panel).	Image + short text (news items with forged/fake images embedded in social media/news website mock-ups).	Multiple public issues (direct replication: original issues; conceptual replication: German-adapted issues).	Conceptual replication updated fake images using text-to-image AI (Stable Diffusion and Adobe Firefly); direct replication used manually fabricated images from original study.	No explicit AI disclosure to participants (credibility judgment task about forged imagery).	—	Direct vs conceptual replication (manual vs AI-generated fake images); plus experimental cue manipulations (source credibility/type, intermediary credibility, popularity cues, embedding).	Perceived credibility of news items featuring forged imagery; predictors included internet skills, imaging/AI skills, social media use/value, issue attitudes, and demographics.	Updating fake images to AI-generated imagery did not produce strong new cue effects; overall patterns emphasized individual differences (internet skills, some platform use, issue attitudes) over source/intermediary/popularity cues.	No disclosure manipulation; study focuses on credibility heuristics rather than disclosure labels.	Age/gender and platform-use subsamples showed varying patterns; AI literacy/prior knowledge did not predict credibility in the conceptual replication.	ANCOVA models; replication-success evaluation (reported replication of 71% of original claims in direct replication and 86% in conceptual replication).	Strong open-science practices (materials/data); complex multi-condition design; AI component is limited to stimulus generation (not an AI-label/disclosure test).	Haim, M., Knöpfle, P., & Breuer, J. (2025). Contextual Changes, Credible Conclusions? A Direct and Conceptual Replication of Shen et al.’s (2019) Study on Online Image Credibility. *Media Psychology.* https://doi.org/10.1080/15213269.2025.2595452	80	contextual changes, credible conclusions? a direct and conceptual replication of shen et al.'s (2019) study on online image credibility	Scopus; Web of Science	Main	(Haim et al., 2025)	Unclear/other	Health/Science	Image	Credibility	Source/journalist	Provenance/authorship	Not reported	Not reported	Not applicable
44	Readers’ Perception of Computer-generated News: Credibility, Expertise, and Readability	Graefe, A.; Haim, M.; Haarmann, B.; Brosius, H.-B.	2018	Journalism	Journal article	10.1177/1464884916681659	Germany (online panel; SoSci Panel).	986	Online experiment manipulating actual source (computer-generated vs journalist-written) and declared source/byline (computer vs journalist) across two news topics.	SoSci Panel (academic convenience online panel).	Text news articles.	Two topics: sports report and financial report.	Computer-generated news texts vs journalist-written texts (actual source manipulation).	Yes (declared source/byline manipulation).	Byline/declared source indicated the story was written by a journalist vs by a computer, independent of the true (actual) source.	Actual human vs computer-generated writing; and declared journalist vs declared computer byline (2×2).	Credibility, perceived expertise, and readability.	Actual computer-generated texts were evaluated as at least as credible/expert as journalist-written texts (and sometimes higher), but were perceived as less readable.	Declared source cues had only small and inconsistent effects; overall evaluations were more strongly linked to the text itself than the declared (human vs computer) byline.	Not reported.	Factorial analyses (2×2) across topics; outcomes included credibility, expertise, readability with comparisons of real vs declared source effects.	Early foundational study; uses algorithmic news generation in constrained domains (sports/finance) and non-probability online panel; disclosure is operationalized via byline rather than broader transparency context.	Graefe, A., Haim, M., Haarmann, B., & Brosius, H.-B. (2018). Readers’ Perception of Computer-generated News: Credibility, Expertise, and Readability. *Journalism, 19*(5), 595–610. https://doi.org/10.1177/1464884916681659	198	readers’ perception of computer-generated news: credibility, expertise, and readability	Scopus; Web of Science	Main	(Graefe et al., 2018)	Experiment	Economy/Finance	Text	Credibility	Message/article; Source/journalist	Provenance/authorship	Negative	Not reported	Not applicable
45	Knowledge of automated journalism moderates evaluations of algorithmically generated news	Jang, W.; Kwak, D.H.; Bucy, E.	2024	New Media & Society	Journal article	10.1177/14614448221142534	United States (online sample; Prolific)	Exp1 n=101; Exp2 n=220 (total n=321; after exclusions where applicable)	Two online experiments. Exp1: 2 (declared story source: journalist vs robot reporter) × 2 (algorithm description: human-like vs machine-like) between-subjects; 3 within-subject story topics (baseball/football/basketball). Exp2: 2 (declared story source: journalist vs robot reporter) × 2 (AJ knowledge explanation vs control) between-subjects; 3 within-subject story topics.	Online recruitment via Prolific (U.S. participants).	Text-based news stories (short sports recaps).	Sports news (baseball, football, basketball).	Authorship attributed to automated journalism (“Robot Reporter”) vs human journalist; algorithm described as machine-like vs human-like (Exp1). Likely same text content across attribution conditions (manipulation via label/description).	Yes—explicit authorship attribution/byline plus algorithm description; Exp2 additionally provided an explanatory primer about automated journalism.	Robot condition described as news “generated automatically from available online sources using a computational algorithm,” attributed to “Robot Reporter.” Exp1 varied algorithm description (human-like vs machine-like). Exp2 provided explanation/definition of automated journalism to increase participant knowledge.	Robot (AJ) vs human journalist; human-like vs machine-like algorithm description (Exp1); AJ knowledge primer vs control (Exp2).	Perceived credibility; reading satisfaction; narrative immersion/transportation; emotional involvement; article liking; behavioral consequences (e.g., intentions related to engagement).	Robot/AJ attribution generally reduced credibility and satisfaction compared to a human journalist, but effects depended on participants’ knowledge of automated journalism and on whether the algorithm was framed in more human-like vs machine-like terms.	Providing contextual information about what automated journalism is (and framing the algorithm in more human-like terms) can attenuate negative evaluations of AI-attributed news; disclosure that is only a “robot reporter” cue without understanding may trigger algorithm aversion.	Moderators examined include AJ knowledge/awareness (Exp2), algorithm description anthropomorphism (Exp1), and age (older respondents showed stronger negative reactions to machine-like algorithm framing).	Exp1: main effect of declared source on credibility (journalist > robot), reported as F(1,97)=4.97, p<.05. Exp1 also reported a 3-way interaction (source × description × age) on reading satisfaction; machine-like framing reduced satisfaction more for older respondents. Exp2: significant interaction of story source × knowledge intervention on credibility (AJ primer increased credibility evaluation…	Strengths: randomized experiments; multiple story topics; tests both attribution and knowledge/anthropomorphism framing. Limitations: sports-only context; likely label-based manipulation (unclear if text itself was AI-written); generalizability to other news beats and real-world disclosures may be limited.	Jang, W., Kwak, D. H., & Bucy, E. (2024). Knowledge of automated journalism moderates evaluations of algorithmically generated news. New Media & Society, 26(10), 5898–5922. https://doi.org/10.1177/14614448221142534	196	knowledge of automated journalism moderates evaluations of algorithmically generated news	Scopus; Web of Science	Main	(Jang et al., 2024)	Experiment	General/Multiple	Unclear	Credibility	Source/journalist	Provenance/authorship	Not reported	Not reported	Not applicable
46	Disappearing Authorship: Ethical Protection of AI-Generated News from the Perspective of Copyright and Other Laws	Krausová, A.; Moravec, V.	2022	JIPITEC (Journal of Intellectual Property, Information Technology and Electronic Commerce Law)	Journal article (legal/ethics + pilot qualitative study)	—	Czech Republic (newsroom professionals: editors at E15; journalists at Czech News Agency/ČTK)	Pilot qualitative study: n=20 semi-structured interviews (10 editors at E15; 10 journalists at ČTK).	Primarily normative legal/ethical analysis, complemented by a pilot qualitative study (semi-structured interviews) exploring newsroom professionals’ perceptions of AI-generated news, authorship, responsibility, and disclosure practices (incl. comparison across two Czech news organizations).	Purposive recruitment of newsroom professionals from E15 (editors) and ČTK (journalists); interview dates reported (E15: Sep 2020; ČTK: Feb 2021).	Discussion of AI-generated news content and disclosure practices; interviewees were shown AI-generated news items (e.g., with a robot icon and a disclosure statement).	AI-generated/automated news; newsroom adoption and attribution/ethical protection.	AI-generated news produced by software “with help of AI” (news bot); focus on “robot-authored”/machine-generated outputs and their legal/ethical status.	Yes—study documents real-world disclosure practice (robot icon + statement) and participants’ views about whether/when to disclose AI generation.	E15 reportedly used an icon of a robot and a statement such as “the news is generated by software with help of AI.” Participants discussed whether AI involvement should be indicated and how authorship/responsibility should be attributed.	Comparison of practices/perceptions across two organizations (E15 commercial outlet vs ČTK public service/news agency); human-authored vs AI-generated (discussed conceptually and via example disclosures).	Qualitative themes: perceived agency and responsibility for AI-generated news; importance of authorship attribution; attitudes toward disclosure; organizational/business-model differences in adoption and transparency.	Not a controlled audience test; provides newsroom-professional perspectives on AI-generated news and how perceived agency/responsibility influences views of AI ‘authorship.’	Documents a concrete disclosure format (robot icon + explicit statement) and reports mixed views: commercial outlet saw business incentives to signal novelty of AI; public service agency emphasized accountability concerns and was more cautious toward publishing AI outputs without human oversight.	Organizational context (commercial vs public service), perceived risk/accountability, and type of content (routine vs interpretive/opinion) appear to shape attitudes toward AI adoption and disclosure.	Qualitative pilot study (no inferential statistics). Interview sample: 20 newsroom professionals across two Czech organizations.	Strengths: combines legal/ethical analysis with primary qualitative data from practitioners; includes comparison across newsroom types. Limitations: small, single-country professional sample; not an audience study; findings may not generalize beyond Czech contexts or beyond the studied organizations.	Krausová, A., & Moravec, V. (2022). Disappearing authorship: Ethical protection of AI-generated news from the perspective of copyright and other laws. *JIPITEC*, 13, 132–144.	276	disappearing authorship: ethical protection of ai-generated news from the perspective of copyright and other laws	Scopus	Main	(Krausová & Moravec, 2022)	Qualitative	Sports	Image	Trust	Message/article	Provenance/authorship	Not reported	Not reported	Not applicable
49	All the News That’s Fit to Fabricate: AI-Generated Text as a Tool of Media Misinformation	Kreps, S.; McCain, R.M.; Brundage, M.	2022	Journal of Experimental Political Science	Journal article	10.1017/XPS.2020.37	United States (online participants via Amazon Mechanical Turk).	Three experiments; Exp1: n≈1,512 (3 AI model-size groups); Exp2: >1,500; Exp3: n=600 (200 per AI model-size condition).	Three online experiments evaluating human-written baseline vs GPT-2–generated news (varying model sizes). Exp1 compared perceived credibility and ability to detect AI text across model sizes vs a human baseline. Exp2 used a 3×3 design manipulating story ideology (left/center/right) and story source (human original vs AI-generated vs AI-generated + disclaimer). Exp3 tested credibility evaluations …	Amazon Mechanical Turk (U.S. adult participants).	Text-based news articles (human-written baseline and AI-generated variants).	News/current affairs (e.g., foreign policy and U.S. politics; specific topics include North Korea–related story and immigration caravans).	GPT-2 language-model–generated news stories (355M, 774M, 1.5B parameter models).	Mixed: many conditions did not disclose AI generation; Exp2 included an AI-generated-with-disclaimer condition (disclaimer text provided in appendix).	Exp2 included an AI-generated story condition with a disclaimer/label indicating the story was AI-generated (exact wording not extracted here); other conditions presented AI-generated text without disclosure.	Human baseline vs AI-generated text; AI model sizes; AI-generated with vs without disclaimer; ideological slant of story (left/center/right).	Perceived credibility (believability, accuracy, clarity); ability to distinguish AI vs human authorship; engagement; and downstream attitude measures (e.g., foreign policy/immigration views) in some experiments.	Participants had difficulty distinguishing GPT-2–generated news from human-written text; perceived credibility of AI-generated text was often comparable to human baseline, with higher-capacity models tending to yield higher credibility ratings (diminishing returns).	Adding a disclaimer to AI-generated stories (Exp2) was tested as a mitigation strategy; effects depend on context and are not fully summarized here (see full text/appendix for exact disclaimer and effect sizes).	Moderators/conditions include AI model size (text quality), ideological slant, and (in Exp2) presence of disclosure; partisan identity is discussed as relevant to credibility and policy attitudes.	Exp1 sample sizes reported as n=501 (355M), n=507 (774M), n=504 (1.5B). Exp3 used n=600 (200 per model size). Outcomes include a credibility index (believable/accurate/clear). Paper reports limited attitude change from exposure to AI-generated stories, despite high perceived credibility.	Strengths: multi-experiment design; systematic variation in model size and disclosure; realistic news-like stimuli. Limitations: MTurk convenience samples; GPT-2 (pre-ChatGPT era) may differ from current LLM outputs; some disclosure details rely on appendix; publication status may differ from SSRN version (later journal publication possible).	Kreps, S., McCain, R. M., & Brundage, M. (2022). All the News That’s Fit to Fabricate: AI-Generated Text as a Tool of Media Misinformation. Journal of Experimental Political Science, 9(1), 104–117. https://doi.org/10.1017/XPS.2020.37	53	all the news that’s fit to fabricate: ai-generated text as a tool of media misinformation	Scopus	Main	(Kreps et al., 2022)	Unclear/other	Politics	Text	Credibility	Message/article	Provenance/authorship	Not reported	Not reported	Not applicable
51	User Experience Design for Automatic Credibility Assessment of News	Schulz, L.; Schedl, M.; Groll, F.; Wallner, P.	2022	arXiv (preprint)	Preprint / conference-style paper (arXiv)	—	Not explicitly stated in provided excerpt (online participants; study conducted in English; recruitment platform not specified in extracted snippets).	N=141 participants (experiment).	Between-subjects experiment with 3 conditions: (1) control/no automatic credibility assessment (ACA), (2) ACA with bar-chart explanation, (3) ACA with textual explanation. Participants judged credibility of 12 COVID-19 news items (mixture of true and false) and reported confidence, agreement, and perceptions of the system.	Online user study (recruitment platform not specified in extracted snippets).	News items about COVID-19 with/without an AI-based credibility score and explanation shown in an interface.	COVID-19 news (true/false items).	AI/ML-based Automatic Credibility Assessment (ACA) system providing a credibility score (1–10) and explanations (bar chart or text) based on linguistic features.	Yes—participants in ACA conditions were shown the system’s credibility rating (and confidence) and an explanation of why the rating was produced (depending on condition).	ACA conditions displayed a credibility score and confidence statement. Explanations used Shapley values to show contribution of linguistic features; presented either as a bar chart visualization or as a written text explanation.	No-ACA control vs ACA+bar chart vs ACA+text explanation.	Accuracy in identifying true vs false news; confidence; agreement with system; perceived usefulness; trust/perceived reliability; reliance/compliance measures (e.g., alignment with system score).	AI-assisted credibility assessment changed user judgments: participants with ACA support identified true news more correctly but (per authors) were less able to identify false news correctly; explanations improved perceived quality of the tool and user decision-making.	Explanation modality matters: providing interpretable explanations (bar chart or text) increased participants’ perception that the ACA was useful/reliable and improved decision confidence/acceptance compared with no explanation.	Main experimental moderator is explanation modality (none vs bar chart vs text). Authors also analyze item-level effects (true vs false) and user preferences for explanation format.	N=141; 3 conditions (control / bar chart / text). Participants evaluated 12 items. Results reported: ACA improved correct identification of true news; reduced correct identification of false news; both explanation modalities increased perceived usefulness and reliability and helped participants better decide credibility.	Strengths: experimentally tests interface-level explanations; uses multiple news items and measures both performance and perceptions. Limitations: domain-specific (COVID-19); potential over-reliance/automation bias; sample/recruitment details and ecological validity depend on full deployment context.	Schulz, L., Schedl, M., Groll, F., & Wallner, P. (2022). User experience design for automatic credibility assessment of news. *arXiv preprint* arXiv:2204.13943.	6	user experience design for automatic credibility assessment of news	Scopus	Main	(Schulz et al., 2022)	Survey	Health/Science	Text; Image	Credibility + Trust	Message/article; Source/journalist	Provenance/authorship	Mixed/conditional	Mixed/conditional	Not applicable
53	Can AI-Attributed News Challenge Partisan News Selection? Evidence from a Conjoint Experiment	Zoizner, A.; Matthes, J.; Corbu, N.; de Vreese, C.H.; Esser, F.; Koc-Michalska, K.; Schemer, C.; Theocharis, Y.; Zilinsky, J.	2025	The International Journal of Press/Politics	Journal article	10.1177/19401612251342679	United States (Prolific sample; partisan identifiers; pure independents excluded).	N=2,011.	Preregistered conjoint experiment simulating a social-media feed with high-choice environment. Participants completed five choice tasks comparing pairs of news posts/headlines. Manipulated attributes include: source label (Fox News, MSNBC, CBS News, fictitious “AI News”), authorship attribution (human author vs AI vs no author disclosed), political slant (pro-left/pro-right/neutral), issue type (…	Prolific Academic (U.S. respondents), data collected Sept 24–26, 2024 (per notes).	Mock social media posts/headlines with manipulated source/authorship cues and engagement metrics.	Political news issues (both polarized and non-polarized topics).	AI-attributed news (fictitious “AI News” source described as publishing news generated entirely by AI without human intervention); authorship attribution also varied (AI vs human vs none).	Yes—participants were told items may be written by humans or generated by AI; conjoint explicitly manipulated AI authorship attribution and an AI-only outlet label.	Intro text informed participants each item may be human- or AI-generated; some items from “AI News” (AI-only, no human intervention). In tasks, authorship attribute set to human/AI/no author and source attribute set to partisan/neutral/AI-only outlet.	AI-attributed vs human-attributed items; like-minded partisan vs cross-cutting partisan vs neutral outlets; author disclosure vs no disclosure; varying issue polarization and social engagement cues.	Perceived trustworthiness (attitude/preference in conjoint choice) and willingness to read/select the story (behavioral choice).	AI-attributed news was evaluated negatively: participants avoided AI-attributed news about as much as cross-cutting partisan sources and strongly preferred like-minded sources; AI did not serve as a “neutral alternative” to reduce partisan selective exposure.	AI attribution/disclosure (human vs AI vs none; plus AI-only outlet label) did not increase selection of cross-cutting content; instead, AI cues were associated with mistrust and reduced willingness to read, indicating disclosure can trigger resistance rather than trust gains.	Effects remained stable across polarized vs non-polarized issues and across individual differences (attitudes toward AI, political extremity, media trust), suggesting limited moderation by these variables in this setting.	N=2,011; conjoint with 5 choice tasks. Main patterns: strong preference for like-minded sources; AI-attributed news evaluated similarly to cross-cutting sources for both trustworthiness and willingness-to-read outcomes; robustness checks reported for issue polarization and individual-difference moderators.	Strengths: preregistered; large, well-powered sample; ecological design mimicking social media; multiple cues manipulated simultaneously. Limitations: forced-choice design (no ‘avoid news’ option); AI role described generally (not task-specific); fictitious AI outlet may affect realism; mechanisms harder to isolate in conjoint designs.	Zoizner, A., Matthes, J., Corbu, N., de Vreese, C. H., Esser, F., Koc-Michalska, K., Schemer, C., Theocharis, Y., & Zilinsky, J. (2025). Can AI-attributed news challenge partisan news selection? Evidence from a conjoint experiment. *The International Journal of Press/Politics*, 1–26. https://doi.org/10.1177/19401612251342679	208	can ai-attributed news challenge partisan news selection? evidence from a conjoint experiment	Web of Science	Main; Sensitivity	(Zoizner et al., 2025)	Experiment	Politics	Unclear	Credibility + Trust	Message/article; Outlet	Combined (provenance + disclosure)	Not reported	Negative	Not applicable
54	Enhancing media literacy: The effectiveness of (Human) annotations and bias visualizations on bias detection	Spinde, T.; Wu, F.; Gaissmaier, W.; Demartini, G.; Echizen, I.; Giese, H.	2025	Information Processing and Management	Journal article	10.1016/j.ipm.2025.104244	Study 1: Prolific (US + UK; representative sample by age/sex/ethnicity). Study 2: Prolific (US residents; balanced gender; high approval).	Study 1: N=470 analyzed (512 recruited). Study 2: N=846 analyzed (1,121 recruited).	Two online experiments with a teaching phase (annotated/visualized text) and a testing phase (unlabeled/new-topic text). Between-subjects assignment to label/visualization conditions to test learning and generalization after intervention removal.	Prolific (Study 1 representative quotas for sex/age/ethnicity; US/UK). Prolific (Study 2: US residency + English fluency; paid).	Text (news sentences and full news articles; bias annotations/visualizations in teaching; unmarked text in testing).	Media bias / biased language. Study 1 uses BABE sentences from diverse U.S. news outlets; Study 2 uses full articles on multiple topics (e.g., Myanmar/Aung San Suu Kyi; Kyle Rittenhouse/US weapon restrictions) plus a neutral test article.	AI-generated bias labels produced by a RoBERTa-based classifier (BiasRoBERTa) fine-tuned on BABE; Study 2 uses human-rated biased phrases/sentences and politicized phrase cues within a visualization interface.	Participants are shown intervention content; Study 1 explicitly compares Human vs AI-generated labels (with a control group).	Study 1: teaching sentences marked with Human (BABE expert) vs AI-generated bias labels vs Control; testing sentences unmarked for all. Study 2: 12 intervention conditions combining sentence/phrase/politicized phrase labels and an 'analysis bar' with optional context/synonyms.	Study 1: Human labels vs AI labels vs Control. Study 2: 3 (sentence labeling: absent/simple/advanced) × 2 (biased phrase labels: absent/present) × 2 (politicized phrase labels: absent/present).	Bias awareness and detection accuracy: sentence bias classification; detection/annotation of biased language in unmarked news; generalization to new topics; ideological effects on performance.	Both Human and AI sentential bias labels significantly improved bias classification vs control (p<.001), but Human labels were more effective (reported d≈0.42 vs d≈0.23).	Across interventions, teaching with biased sentence or phrase labels produced the best post-removal detection; politicized phrase labels reduced accuracy.	Effectiveness largely independent of ideology; conservative participants were generally less accurate (and an ideology × performance interaction was noted).	Preregistered hypotheses and exclusion criteria; reports effect sizes and p-values (e.g., p<.001). Study 2 uses large N (846) and between-subjects factorial design to compare interventions.	Strengths: large samples, preregistration, explicit generalization test after visualization removal. Limitations: Prolific sampling and selected topics; AI labels are classifier-based (imperfect agreement with human labels).	Spinde, T.; Wu, F.; Gaissmaier, W.; Demartini, G.; Echizen, I.; Giese, H. (2025). Enhancing media literacy: The effectiveness of (Human) annotations and bias visualizations on bias detection. Information Processing and Management, 62, 104244. https://doi.org/10.1016/j.ipm.2025.104244	42	enhancing media literacy: the effectiveness of (human) annotations and bias visualizations on bias detection	Scopus; Web of Science	Sensitivity	(Spinde et al., 2025)	Unclear/other	Politics	Text	Credibility	Unclear	Combined (provenance + disclosure)	Mixed/conditional	Not reported	Mixed/conditional
55	Deceptive Explanations by Large Language Models Lead People to Change their Beliefs About Misinformation More Often than Honest Explanations	Danry, V.; Pataranutaporn, P.; Groh, M.; Epstein, Z.; Maes, P.	2025	Proceedings of the 2025 CHI Conference on Human Factors in Computing Systems (CHI '25)	Conference paper	10.1145/3706598.3713408	Prolific (US citizens).	N=589 analyzed (596 recruited); 11,780 headline observations (23,980 total observations incl. trivia).	Preregistered online experiment: participants rated the truth of 20 statements, received AI feedback (classification-only vs classification+explanation), and could revise beliefs. Mixed design with between-subjects statement domain (news headlines vs trivia) and feedback type, and within-study variation in honest vs deceptive explanations and logical validity.	Prolific; US citizens; compensated; demographic exclusions reported.	Text (news headlines/trivia statements) + AI-generated explanations.	Misinformation / truth discernment across varied topics (headline-style statements).	GPT-3 (davinci-2) used to generate honest and deceptive explanations via prompt engineering; AI agent provided true/false feedback with/without explanations.	Yes (participants told they were collaborating with an AI system; deception disclosed during debrief).	Task framed as collaboration with an AI system; debrief informed participants that all feedback was AI-generated and that some feedback/explanations were deceptive.	No-explanation vs explanation; honest vs deceptive explanations; logically valid vs invalid explanations; news vs trivia domains.	Belief change/revision and belief accuracy about misinformation; trust/credibility of AI feedback; examination of conditions under which deceptive explanations succeed.	Deceptive LLM explanations prompted belief changes more often than honest explanations, increasing belief in false headlines and undermining true ones; deception effects were weaker for logically invalid explanations.	No disclosure manipulation (AI involvement disclosed in study framing; deception disclosed post hoc).	Logical validity and individual differences (e.g., critical thinking/CRT and trust in agent) examined as moderators of belief updating.	Large-N observational unit (headline-level). OLS regressions on belief ratings; preregistered design and exclusions; US-only Prolific sample.	Strengths: preregistration and large dataset. Limitations: simulated interaction setting; model is GPT-3-era; results may depend on curated deceptive prompting and selected statements.	Danry, V.; Pataranutaporn, P.; Groh, M.; Epstein, Z.; Maes, P. (2025). Deceptive Explanations by Large Language Models Lead People to Change their Beliefs About Misinformation More Often than Honest Explanations. In Proceedings of the 2025 CHI Conference on Human Factors in Computing Systems (CHI '25). ACM. https://doi.org/10.1145/3706598.3713408	185	deceptive explanations by large language models lead people to change their beliefs about misinformation more often than honest explanations	Scopus	Main	(Danry et al., 2025)	Experiment	General/Multiple	Text	Credibility	Message/article; Source/journalist	Provenance/authorship	Negative	Not reported	Not applicable
56	Feeds of Distrust: Investigating How AI-Powered News Chatbots Shape User Trust and Perceptions	Govers, J.; Pareek, S.; Velloso, E.; Gonçalves, J.	2025	ACM Transactions on Interactive Intelligent Systems	Journal article	10.1145/3722227	Prolific (US-based participants).	N=100.	Online experiment simulating chatbot-augmented news across four topics. 2 (news stance: pro/anti) × 3 (chatbot stance: pro/anti/control without chatbot) design, repeated within-subjects across topics with counterbalancing to ensure each participant experienced congruent, incongruent, and control conditions.	Prolific; US location; balanced gender and political orientation via filters; first-language English speakers.	Text (news articles) + interactive text chatbot responses (LLM).	Four current-events topics: Fukushima water discharge; US aid to Ukraine; TikTok ban; Green New Deal.	GPT-4-based chatbot with injected prompts to produce pro/anti-topic biased responses (with cited evidence); news articles sourced via Ground News and de-identified to remove brand/source effects.	Yes (participants told they would read news and interact with an AI; stance/source intentionally not disclosed during tasks).	Plain-language statement describing reading news and interacting with an AI to learn about topics; no disclosure of intended stance or original sources for news or AI during the experiment.	News-only control vs news+chatbot; congruent vs incongruent stance alignment; pro vs anti stance across topics.	Change in political opinion on propositions; trust in news articles vs trust in chatbot; perceived persuasiveness/capability to influence; qualitative reflections on AI vs articles.	Chatbot-augmented news shaped opinions and trust: participants could shift toward the chatbot’s biased stance, especially when chatbot and news were congruent; interactive chat was often perceived as persuasive relative to static articles.	No explicit transparency/disclosure manipulation beyond chatbot presence/absence and deliberate non-disclosure of stance/source.	Education, initial opinion, topic knowledge, and propensity-to-trust, plus stance congruence, modeled as predictors/moderators in mixed models.	Power analysis (target N≥92). Quantitative analysis with CLMM/GLMM; repeated measures across 4 topics; includes qualitative open-ended responses.	Strengths: realistic 'news+chat' use case and multi-topic within-subject design. Limitations: modest N, US-only, de-identified sources reduce ecological source cues; chatbot behavior depends on prompt design.	Govers, J.; Pareek, S.; Velloso, E.; Gonçalves, J. (2025). Feeds of Distrust: Investigating How AI-Powered News Chatbots Shape User Trust and Perceptions. ACM Transactions on Interactive Intelligent Systems, 15(4), Article 20. https://doi.org/10.1145/3722227	187	feeds of distrust: investigating how ai-powered news chatbots shape user trust and perceptions	Scopus; Web of Science	Main	(Govers et al., 2025)	Unclear/other	Politics	Text	Credibility + Trust	Message/article; Source/journalist	Provenance/authorship	Negative	Not reported	Not applicable
57	Artificial intelligence versus journalists: The quality of automated news and bias by authorship using a Turing test	La-Rosa Barrolleta, L.A.; Sandoval-Martín, T.	2024	Anàlisi: Quaderns de Comunicació i Cultura	Journal article	10.5565/rev/analisi.3681	Spain (mostly Spanish communication/journalism students; mean age ≈21.7).	N=128 analyzed (balanced 32 per condition; N=222 initial).	Online Turing-test experiment with 2×2 between-subjects manipulation: Real authorship (human journalist vs automated NLG) × Declared authorship label (human journalist vs AI).	Survey links distributed via Universidad Carlos III de Madrid journalism program networks (students/staff sharing links); May 2020.	Text (COVID-19 daily-figures news article; standardized layout).	Health/COVID-19 information.	Automated article produced by Narrativa NLG software; human article written by Efe news agency journalists.	Yes (declared authorship label manipulated; real vs declared authorship can be congruent or incongruent).	Four conditions: Real Jour*Dec Jour; Real Jour*Dec AI; Real AI*Dec Jour; Real AI*Dec AI.	Real authorship (AI vs human) and declared authorship (AI vs human) effects and their interaction on perceived quality.	Perceived credibility, readability, and journalistic expertise; author believability and narrative vividness.	No significant differences between AI-generated vs human-written articles on core quality dimensions (both perceived as similarly credible).	Declared authorship influenced perceptions: AI-labeled author perceived as more believable, while human journalist perceived as producing a more lively narrative.	Participant specialization/background (journalism education) showed some differences; otherwise limited demographic effects reported.	Bootstrapping (1,000 samples) due to non-normality; one-way ANOVAs for factors (A=2 or A=4) with post hoc tests (Tukey HSD / Games-Howell).	Single-topic, two-text stimuli; young and journalism-heavy sample; early pandemic timing. Strength: controlled presentation removes confounds from outlet design cues.	La-Rosa Barrolleta, L.A.; Sandoval-Martín, T. (2024). Artificial intelligence versus journalists: The quality of automated news and bias by authorship using a Turing test. Anàlisi: Quaderns de Comunicació i Cultura, 70, 15–36. https://doi.org/10.5565/rev/analisi.3681	266	artificial intelligence versus journalists: the quality of automated news and bias by authorship using a turing test	Scopus	Main	(La-Rosa & SANDOVAL-MARTIN, 2024)	Experiment	Health/Science	Text	Credibility	Source/journalist	Provenance/authorship	No effect	Not reported	Not applicable
58	Generative AI in the News: The Impact of Framing on Public Attitude and Engagement	Chen, M.; Koratsky, I.C.; Liu, F.; Nah, S.	2025	HCII 2025 (Lecture Notes in Artificial Intelligence, LNAI 15821)	Conference proceeding / book chapter	10.1007/978-3-031-93418-6_1	United States (Facebook pages of major liberal and conservative news outlets; audience reactions/comments).	550 Facebook posts (headlines + descriptions) and 34,098 user comments (collected 11/30/2022–3/08/2024).	Computational content analysis: topic modeling (LDA) and framing analysis of news headlines vs Facebook post descriptions about generative AI; sentiment/emotion analysis of user comments; regression models predicting engagement metrics by outlet ideology and framing.	N/A (archival social media data via CrowdTangle and Facebook scraping).	Text (headlines, Facebook descriptions, user comments).	Media framing of generative AI (e.g., ChatGPT, Bard/Gemini, DALL·E, Copilot, Claude, Sora) and audience engagement/emotions on Facebook.	Study analyzes media coverage about generative AI (not AI-generated news stimuli); uses computational methods (LDA topic modeling; NRCLex and VADER sentiment/emotion tools).	Not applicable (no disclosure manipulation).	N/A.	Headlines vs Facebook descriptions; liberal-leaning vs conservative-leaning outlets; engagement metrics (likes/shares/comments and reaction types).	Framing/topics in headlines vs descriptions; audience engagement (shares/likes/comments) and emotional reactions (e.g., trust, anger) in comments.	Findings indicate (i) headlines and descriptions cover similar GenAI topics but descriptions broaden keywords while omitting social-benefits discussion; (ii) conservative outlets use more positive/trusting language than liberal outlets; (iii) liberal audiences show more positive engagement while conservative audiences express more anger.	Not applicable.	Outlet partisan leaning and platform layer (headline vs description) shape framing and engagement patterns.	Data collection via CrowdTangle + scraping; LDA for themes; sentiment/emotion via NRCLex and VADER; separate regression models per engagement metric.	Observational/archival (no causal inference); limited to selected outlets and Facebook platform; timeframe ends March 2024.	Chen, M.; Koratsky, I.C.; Liu, F.; Nah, S. (2025). Generative AI in the News: The Impact of Framing on Public Attitude and Engagement. In Degen, H.; Ntoa, S. (Eds.), HCII 2025, LNAI 15821 (pp. 3–21). Springer. https://doi.org/10.1007/978-3-031-93418-6_1	10	generative ai in the news: the impact of framing on public attitude and engagement	Scopus	Main	(Chen et al., 2025)	Unclear/other	Politics	Text	Trust	Message/article; Source/journalist	Provenance/authorship	No effect	No effect	Not applicable
59	“Everything is believable”. Credibility of disinformation produced by using AI and the perception of Spanish communication students	García-Marín, D.; Suárez-Álvarez, R.; García-Jiménez, A.	2025	Revista de Comunicación	Journal article	10.26441/RC24.2-2025-3872	Spain (communication students at Rey Juan Carlos University; classroom-controlled administration).	N=245 students.	Controlled classroom survey (within-subjects): participants rated 6 short news items on truthfulness, accuracy, and clarity (1–5 Likert). Items included AI-generated fake news (ChatGPT 3.5) with and without minimal human post-editing, plus true agency news; no disclosure that items mixed true and false content.	Convenience sample of communication students; administered on multiple days (9 Feb–3 Mar 2024) in classrooms; monitored to prevent web searching.	Text (headline + 2 paragraphs; 100–150 words; no images).	Health, migration, and environment disinformation topics.	ChatGPT 3.5 generated fake items; HF items minimally post-edited by humans; true items sourced from news agencies.	No explicit disclosure that items were AI-generated; participants not informed the questionnaire contained both true and false news.	No authorship/veracity labels were provided; participants only rated the items on perceived qualities.	AI fake without post-editing (F) vs AI fake with minimal post-editing (HF) vs true agency news (T).	Perceived truthfulness, accuracy, clarity (and derived credibility); ability to distinguish AI fakes vs true; subgroup analyses by degree/year; predictors of perceived truthfulness.	Participants were largely unable to distinguish AI-generated fake news from true human-produced news; AI fake news was often perceived as more truthful/accurate/clear than true news.	No disclosure manipulation; results highlight the risk of highly credible AI-produced disinformation under non-disclosure conditions.	Limited/occasional effects by degree type and academic year; perceived accuracy predicted perceived truthfulness (regression).	Non-parametric tests (Kruskal–Wallis) and Spearman correlations; multiple linear regressions; ethics approval reported.	Strength: classroom control reduces cheating. Limitations: student sample and six short items; outcomes may depend on chosen prompts and topics; no disclosure condition only.	García-Marín, D.; Suárez-Álvarez, R.; García-Jiménez, A. (2025). “Everything is believable”. Credibility of disinformation produced by using AI and the perception of Spanish communication students. Revista de Comunicación, 24(2), 183–227. https://doi.org/10.26441/RC24.2-2025-3872	232	“everything is believable”. credibility of disinformation produced by using ai and the perception of spanish communication students	Scopus	Main	(García-Marín et al., 2025)	Survey	Health/Science	Unclear	Credibility	Unclear	Provenance/authorship	Positive	Not reported	Not applicable
60	AI vs. Human-Authored Headlines: Evaluating the Effectiveness, Trust, and Linguistic Features of ChatGPT-Generated Clickbait and Informative Headlines in Digital News	Gherhes, V.; Fărcașiu, M.A.; Cernicova-Buca, M.; Coman, C.	2025	Information	Journal article	10.3390/info16020150	Romania (university students; Timisoara).	N=624 students (18–24).	Online questionnaire: participants evaluated headline triplets for 100 Romanian news articles (original human headline + ChatGPT-3.5 clickbait version + ChatGPT-3.5 informative version). Each participant rated one randomly assigned set of 10 triplets; authorship was blinded (no indication that 2/3 were AI-generated). Includes linguistic analysis of preferred headline types.	University students; invitations distributed by research team; online platform; data collected 25 Sep–20 Oct 2024; voluntary/no incentives.	Text (news headlines).	Romanian digital news headlines; clickbait vs informative styles (100 articles from RoCliCo clickbait corpus across 5 outlets).	ChatGPT-3.5 generated clickbait-style and informative-style headlines based on full article content (without seeing the original headline).	No explicit AI authorship disclosure (participants unaware that two headline variants were AI-generated).	Headline triplets presented without authorship information to elicit candid reactions; headline order randomized; responses coded post hoc by headline type.	Human-authored original vs AI clickbait vs AI informative; clickbait vs informative style; trust attitudes toward outlets frequently using clickbait.	Perceived trustworthiness/representativeness; perceived manipulation/misleadingness; intention to continue engaging with outlets; linguistic features linked to preferences.	AI-generated informative headlines were often perceived as most trustworthy/representative; clickbait headlines (regardless of source) were rated as misleading/manipulative, and frequent clickbait usage was associated with decreased trust.	No disclosure manipulation (authorship blinded).	Not a focal manipulation; analysis focuses on headline type/style effects and reported trust intentions.	Questionnaire reliability (Cronbach’s α≈0.786); balanced assignment of triplets; reported descriptive statistics for key trust/manipulation measures.	Student-only sample and Romanian context; headline-only evaluation (no article reading); no-disclosure design isolates style effects but cannot estimate labeling effects.	Gherhes, V.; Fărcașiu, M.A.; Cernicova-Buca, M.; Coman, C. (2025). AI vs. Human-Authored Headlines: Evaluating the Effectiveness, Trust, and Linguistic Features of ChatGPT-Generated Clickbait and Informative Headlines in Digital News. Information, 16, 150. https://doi.org/10.3390/info16020150	248	ai vs. human-authored headlines: evaluating the effectiveness, trust, and linguistic features of chatgpt-generated clickbait and informative headlines in digital news	Scopus	Main	(Gherheş et al., 2025)	Unclear/other	General/Multiple	Text	Credibility + Trust	Message/article; Source/journalist	Provenance/authorship	Negative	Negative	Not applicable
61	Interpretation of AI-Generated vs. Human-Made Images	Velásquez-Salamanca, D.; Martín-Pascual, M.Á.; Andreu-Sánchez, C.	2025	Journal of Imaging	Journal article	10.3390/jimaging11070227	Online sample (country not specified); includes 71 visual professionals and 90 non-professionals.	N=161 participants; 32 images (24 AI-generated, 8 human-made); 5152 evaluations per question.	Online survey experiment: within-subjects exposure to 32 images (4 categories) in randomized order. Participants rated (1) believed source (AI vs human), (2) realism, and (3) credibility. Between-group comparison by visual professionalization (visual professionals vs non-professionals).	Online survey distributed 16 Apr–18 Jun 2024; recruitment platform not specified; informed consent obtained.	Images.	Human portraits, landscapes, everyday scenes, and detailed objects.	AI images generated using Midjourney, DALL·E 3 (Bing), and Adobe Firefly (March 2024 versions); human-made images drawn from an image repository (Freepik).	Yes (participants explicitly asked to classify each image as AI-generated vs human-made).	Each image paired with three questions including a source-identification judgment; images randomized to control for order effects.	AI-generated vs human-made images; visual professionals vs non-professionals; image category.	Source identification accuracy; perceived realism; perceived credibility; professionalization effects on these judgments.	Human-made images were more readily recognized and were rated as more realistic and more credible; AI-generated images were frequently misclassified as human-made (difficulty discerning origin).	No external provenance label/disclosure manipulation; study measures perceptions under uncertainty (participants guessing provenance).	Visual professionalization modestly influenced how source affected perceptions (small interaction effects reported).	Linear mixed models (p<0.005 threshold); segmented analyses by image category; reports overall identification rates (e.g., ~61% of AI images correctly identified).	Stimulus set intentionally imbalanced (3:1 AI:human). Recruitment/country details limited; outcomes may depend on tool versions/prompts and chosen human-image repository. | OA link: https://www.mdpi.com/2313-433X/11/7/227 (MDPI Journal of Imaging (open access))	Velásquez-Salamanca, D.; Martín-Pascual, M.Á.; Andreu-Sánchez, C. (2025). Interpretation of AI-Generated vs. Human-Made Images. Journal of Imaging, 11, 227. https://doi.org/10.3390/jimaging11070227	251	interpretation of ai-generated vs. human-made images	Scopus	Main	(Velásquez-Salamanca et al., 2025)	Unclear/other	General/Multiple	Image	Credibility	Message/article; Source/journalist	Provenance/authorship	Positive	Not reported	Not applicable
62	Journalists' Technological Trust and Willingness to Use Generative AI: A Perspective Based on Risk Perception Theory	Wu, Q.; Li, J.	2024	2024 5th International Conference on Intelligent Computing and Human-Computer Interaction (ICHCI)	Conference paper	10.1109/ICHCI63580.2024.10808120	Journalists/editors (sampling country not explicitly stated; authors affiliated with China).	N=357 valid responses (400 distributed).	Cross-sectional survey; confirmatory factor analysis (CFA) + structural equation modelling (SEM) testing perceived risk dimensions → technological trust → intention to use GenAI.	Online questionnaire distributed to journalism/media professionals via an online platform.	N/A (no media stimuli).	Journalists’ adoption intentions regarding generative AI tools in journalistic work.	Generative AI (GenAI) as the technology under evaluation (e.g., for automated news writing/personalization) rather than an experimental stimulus.	Not applicable (survey about adoption intentions; no disclosure manipulation).	N/A.	Risk dimensions (functional, psychological, social, temporal, privacy) and trust predicting intention to use; trust modelled as mediator.	Intention to use GenAI; trust in technology; perceived risk dimensions.	Technological trust positively predicts journalists’ intention to use GenAI; perceived risks negatively relate to intention.	Not applicable.	Trust mediates and reduces perceived risks (trust negatively associated with each risk dimension), shaping usage intention.	CFA + SEM in Amos/SPSS; questionnaire reliability reported; valid sample N=357.	Focuses on professionals’ adoption (not audience perceptions of AI-authored news). Sampling frame and country context are not fully specified in the paper beyond author affiliation.	Wu, Q.; Li, J. (2024). Journalists' Technological Trust and Willingness to Use Generative AI: A Perspective Based on Risk Perception Theory. In Proceedings of the 2024 5th International Conference on Intelligent Computing and Human-Computer Interaction (ICHCI). IEEE. https://doi.org/10.1109/ICHCI63580.2024.10808120	130	journalists' technological trust and willingness to use generative ai: a perspective based on risk perception theory	Scopus	Main	(Wu & Li, 2024)	Survey	Crime/Security	Unclear	Trust	Message/article	Provenance/authorship	Not reported	Not reported	Not applicable
64	Uses of Generative AI in the Newsroom: Mapping Journalists’ Perceptions of Perils and Possibilities	Cools, H.; Diakopoulos, N.	2024	Journalism Practice	Journal article	10.1080/17512786.2024.2394558	The Netherlands and Denmark (journalists from NOS, NRC, and Berlingske Media; early adopters of GenAI tools).	15	Qualitative study: semi-structured interviews with journalists; thematic content analysis (open + axial coding) in NVivo; maps 16 use cases across news reporting process.	Convenience sampling via prior access to 3 legacy outlets; key contacts invited by email and asked to suggest additional respondents (snowball).	N/A (no audience stimuli; interviews about newsroom tool use).	Journalists’ reported uses of GenAI tools (ChatGPT/Bard/DALL‑E) across reporting phases; perceived opportunities (efficiency, data handling) and perils (accuracy/credibility risks, bias, ethics).	Generative AI tools (e.g., ChatGPT, Bard, DALL‑E) used as newsroom support tools across reporting/production/distribution.	Not applicable (study examines internal newsroom use; not user-facing AI labeling/disclosure).	N/A.	Not a controlled comparison; compares/organizes reported GenAI uses across phases of the reporting process and juxtaposes ‘perils’ vs ‘possibilities’.	Catalog of 16 GenAI use cases; journalists’ rationales for use/non-use; perceived benefits and risks (incl. harm to accuracy/credibility); ethical conditions and literacy needs for responsible use.	Journalists reported 16 GenAI use cases, mostly in production/distribution; they value efficiency but express concerns that GenAI can harm accuracy and journalistic credibility and amplify bias.	No disclosure/label intervention; transparency discussed normatively as part of ‘responsible use’ conditions rather than tested experimentally.	Early-adopter status and journalistic ‘gut feeling’ shaped rationales for using (or avoiding) GenAI; organizational context (outlet workflows) influences where GenAI is applied (mostly production/distribution).	N=15 interviews (8 men, 7 women); mean age 29.7 (range 24–56). Qualitative thematic content analysis with emergent codebook; initial coding and refinement (open/axial) conducted in NVivo.	Strength: rich qualitative mapping of concrete newsroom GenAI use cases; cross-national (NL/DK) perspectives. Limitations: small convenience sample focused on self-identified early adopters; self-report; findings may not generalize to non-adopters or other media systems.	Cools, H., & Diakopoulos, N. (2024). Uses of generative AI in the newsroom: Mapping journalists’ perceptions of perils and possibilities. *Journalism Practice*. https://doi.org/10.1080/17512786.2024.2394558	86	uses of generative ai in the newsroom: mapping journalists’ perceptions of perils and possibilities	Scopus; Web of Science	Main	(Cools & Diakopoulos, 2024)	Unclear/other	General/Multiple	Audio	Credibility	Source/journalist; Outlet	Provenance/authorship	Not reported	Not reported	Not applicable
65	Source Credibility Matters: Does Automated Journalism Inspire Selective Exposure?	Jia, C.; Johnson, T.J.	2021	International Journal of Communication	Journal article	—	United States (MTurk sample; online experiment conducted in 2019).	351	Mixed-design online experiment: 2(author attribution: human vs algorithm; between) × 3(article attitude: attitude-consistent vs attitude-challenging vs neutral; within) × 2(topic: gun control vs abortion; within). Measures include selection (selective exposure/avoidance), message credibility, and source credibility; mediation tested.	Amazon Mechanical Turk (US participants); paid $0.80; attention checks; exclusions for <18, repeated IPs, incomplete, failed checks.	Text news stories presented as screenshots from a fictional news site; byline manipulated (human staff reporter vs algorithm provider).	Political/controversial issues (gun control and abortion) with attitude-consistent, attitude-challenging, and neutral stories; tests selective exposure and credibility under human vs algorithm attribution.	Automated journalism attributed to an algorithm provider (‘Automated Insights’) vs human staff reporter.	Yes (explicit author attribution/byline cue shown before reading each story).	Byline displayed as “by Automated Insights” (algorithm) vs “by staff reporter Jim Richard” (human).	Human vs algorithm attribution; attitude-consistent vs attitude-challenging vs neutral; gun vs abortion topic; source credibility as mediator (PROCESS).	Selective exposure/avoidance (story selection); perceived message credibility; perceived source credibility; mediation of partisanship effects via source credibility (gun topic).	Selective exposure and avoidance were more pronounced when stories were declared algorithm-written; participants preferred attitude-consistent over challenging stories and judged attitude-consistent stories as more credible across both human and algorithm attributions.	The AI-authorship byline (“Automated Insights”) shifted exposure patterns—e.g., for attitude-consistent gun-rights stories, participants were more likely to select the human-attributed version than the algorithm-attributed version.	Issue partisanship/attitudes moderated selection and credibility patterns; source credibility partially mediated the effect of issue partisanship on selective exposure for gun stories (PROCESS bootstrapping).	MANOVAs used for hypotheses on selection/credibility; mediation tested with PROCESS (Hayes) using 1,000 bootstrap samples and 95% CIs. N=351 final (human attribution n=189; algorithm n=162); pretest N=55.	Strength: factorial design manipulating AI vs human byline with attitude-congruence and topic; includes behavioral selection (selective exposure) and mediation. Limitations: MTurk convenience sample; uses one algorithm-provider framing (“Automated Insights”) and a fictional news site; limited to two issues (gun/abortion).	Jia, C., & Johnson, T. J. (2021). Source credibility matters: Does automated journalism inspire selective exposure? *International Journal of Communication, 15*, 3760–3781.	286	source credibility matters: does automated journalism inspire selective exposure?	Web of Science	Main	(Jia & Johnson, 2021)	Experiment	Politics	Text	Credibility	Message/article; Source/journalist	Provenance/authorship	Mixed/conditional	Not reported	Not applicable
69	A Beacon of Trustworthiness in a Sea of Disinformation: Does News Coverage About the Dangers of Generative AI Cause People to Flock to Journalism?	Dobber, T.; Hameleers, M.; Starke, C.; van der Meer, T.	2025	International Journal of Communication	Journal article	—	Netherlands (Dutch adults; online experiment; recruited via Dynata panel; June 6–9, 2023).	658	Preregistered between-subjects online experiment with 5 GenAI-coverage framing treatments (neutral, alarmist, relativizing, gain, loss) + control article; random assignment.	Dynata (survey company/panel; Netherlands); incentive €2.50; speeders/flatliners excluded.	Text-based news article stimulus (Nu.nl-style).	News coverage about generative AI’s disinformation potential (framed in different ways); outcomes include uncertainty about truth and trust in journalism (control: elderly workers in labor market).	N/A (stimuli are human-written news articles about GenAI; no AI-authored news content manipulation).	No (no AI-byline/label cue; AI only appears as the topic of the news coverage).	N/A.	Alarmist vs control; loss vs control; plus neutral/relativizing/gain vs control (6 conditions total).	Uncertainty about what is real/fake (0–100 scale); trust in journalism (generalized trust, skepticism, cynicism; 14-item scale adapted from Quiring et al., 2021); intended reliance/use of journalistic sources (incl. willingness to pay); perceived importance of journalistic principles (verification, transparency, objectivity, independence).	Not a provenance (AI vs human authorship) comparison. Exposure to GenAI-disinformation coverage did not increase uncertainty or intended reliance; negatively framed coverage (alarmist and loss frames) decreased generalized trust in journalism vs control.	No AI-disclosure cue manipulation (no labels/bylines/disclosures about AI authorship).	Tested moderated mediation: uncertainty as mediator and journalistic knowledge as moderator (PROCESS Model 15) for alarmist/loss vs control; no significant (moderated) mediation and most frame conditions did not differ on outcomes.	N recruited=706; analytic N=658 after excluding speeders (<180s; n=43) and flatliners (n=5). Used regressions benchmarking each condition against control; also ran one-way ANOVAs across all conditions. Reliability for trust subscales reported (α≈.76–.93).	Strengths: preregistered design; multiple frame manipulations; panel recruitment with demographic balance. Limitations: single-country study; single brief exposure; framed stimuli differed in length; relies on self-reported intentions and trust perceptions.	Dobber, T.; Hameleers, M.; Starke, C.; van der Meer, T. (2025). A Beacon of Trustworthiness in a Sea of Disinformation: Does News Coverage About the Dangers of Generative AI Cause People to Flock to Journalism? International Journal of Communication, 19, 3691–3711.	271	a beacon of trustworthiness in a sea of disinformation: does news coverage about the dangers of generative ai cause people to flock to journalism?	Web of Science	Main	(Dobber et al., 2025)	Experiment	Health/Science	Text	Credibility + Trust	Message/article	Provenance/authorship	Positive	Negative	Not applicable
70	What If I Prefer Robot Journalists? Trust and Objectivity in the AI News Ecosystem	Yeste-Piquer, E.; Suau-Martínez, J.; Sintes-Olivella, M.; Xicoy-Comas, E.	2025	Journalism and Media	Article	10.3390/journalmedia6020051	Spain (Barcelona metropolitan area); 5 focus groups (June 25–July 4, 2024) with diverse ages (18–50) and AI-use levels; 50/50 gender split.	39	Qualitative focus-group study (5 groups; ~2 hours each) exploring (1) AI knowledge/use, (2) AI in journalism (trust/objectivity), and (3) detection of AI-manipulated video; sessions recorded and transcribed for content analysis.	Purposive selection from GESOP panel (Barcelona market research firm) based on age, gender, news consumption, and AI tool use.	Focus-group discussions; participants shown AI-manipulated (deepfake) and original videos to discuss detection strategies (no formal labeling experiment).	AI/robot journalism and audience trust; perceived objectivity/bias and corporate influence; strategies for detecting AI-manipulated video content.	AI-generated/automated journalism discussed; AI-manipulated videos used as discussion stimuli.	Partial (participants discuss AI use and are prompted to consider AI-manipulation; no standardized AI-byline/label manipulation).	Participants emphasized transparency and clearer disclosures about AI use/training and who is responsible for AI-generated news; no specific label/byline tested.	Qualitative contrasts by AI-use/knowledge level (medium–low vs medium–high), age groups; discussion contrasts AI-generated vs journalist-produced content and AI-manipulated vs original videos.	Qualitative themes on trust/credibility, perceived value and “coldness,” perceived objectivity/neutrality, perceived bias sources (corporate, programmers, journalists/prompts), and verification strategies for manipulated video.	Participants raised concerns that AI-generated news can contain errors, be opaque, and feel less “human,” reducing perceived value; however, some view AI output as potentially more objective/unbiased than humans. Preferred model: AI assists journalists with human oversight; responsibility remains with the media outlet.	Participants explicitly called for transparency/disclosure about AI involvement (“origin of the information should be transparent”) and clearer disclosure practices as a trust requirement; discusses disclosure design in relation to trust (no experimental test).	AI familiarity/usage moderated views: higher AI users were more skeptical about neutrality, noted hallucinations/false info, and stressed the need for verification; also highlighted the role of prompts and corporate interests.	Qualitative content analysis of full transcripts; 5 focus groups (1×7 and 4×8 participants) conducted in Barcelona; no inferential statistics.	Strengths: rich qualitative evidence; deliberately varied age and AI familiarity; considers both text and video manipulation contexts. Limitations: small, city-based sample (Spain); focus-group dynamics/social desirability; findings not generalizable and no causal test of labels/bylines.	Yeste-Piquer, E.; Suau-Martínez, J.; Sintes-Olivella, M.; Xicoy-Comas, E. (2025). What If I Prefer Robot Journalists? Trust and Objectivity in the AI News Ecosystem. Journalism and Media, 6(2), 51. https://doi.org/10.3390/journalmedia6020051	254	what if i prefer robot journalists? trust and objectivity in the ai news ecosystem	Scopus	Main	(Yeste-Piquer et al., 2025)	Unclear/other	Politics	Text	Credibility + Trust	Message/article	Provenance/authorship	No effect	No effect	Not applicable
73	Fact-checking information from large language models can decrease headline discernment	DeVerna, M.R.; Yan, H.Y.; Yang, K.-C.; Menczer, F.	2024	Proceedings of the National Academy of Sciences of the United States of America	Article	10.1073/pnas.2322823121	United States (quota-matched online sample).	N=2,159.	Preregistered randomized online experiment; between-subjects 4 (fact-check condition: control vs LLM-optional vs LLM-forced vs human fact-check) × 2 (task: belief vs sharing). Repeated measures across 40 headlines.	Qualtrics online panel; quota-based sampling to approximate U.S. Census distributions (state, age, gender, race/ethnicity).	Text; Image (headline, lede, and image).	Political news (40 real stories; true vs false; pro-Dem vs pro-Rep).	ChatGPT-generated fact-checking messages presented alongside real political headlines (AI is used as fact-check source, not as news author).	Yes—in experiment, fact-checking aid varied by source (LLM-generated vs human-generated) and visibility (optional vs forced).	Four conditions: Control (no fact-check). LLM-optional (fact-check available on demand). LLM-forced (fact-check shown). Human fact-check (human-written fact-check shown).	Control vs LLM-optional vs LLM-forced vs human fact-check; belief vs sharing task groups.	Headline belief accuracy and sharing intentions; headline discernment (true vs false differentiation) under different fact-check conditions.	N/A (not an AI-authored vs human-authored news comparison).	Negative overall: paper reports that LLM-generated fact-checking content can mislead (i.e., ‘deceive’) and is less reliable than human fact-checking for improving accuracy/discernment.	Visibility of fact-checking aid (optional vs forced); task framing (belief vs sharing).	Participants viewed 40 stories in random order (headline + lede + image), balanced by truth status and partisan slant. 4 conditions (control vs LLM-optional vs LLM-forced vs human fact-check) and 2 task groups (belief vs sharing). LLM fact-check messages generated via ChatGPT prompts (rating + explanation).	Large preregistered experiment; key limitation for synthesis: intervention is AI fact-checking, not AI-generated journalism authorship per se (classify as AI-augmented credibility intervention).	DeVerna, M.R.; Yan, H.Y.; Yang, K.-C.; Menczer, F. (2024). Fact-checking information from large language models can decrease headline discernment. Proceedings of the National Academy of Sciences of the United States of America. https://doi.org/10.1073/pnas.2322823121	58	fact-checking information from large language models can decrease headline discernment	Scopus	Sensitivity	(DeVerna et al., 2024)	Experiment	Politics	Text	Credibility	Message/article; Source/journalist	Combined (provenance + disclosure)	Positive	Not reported	Positive
74	Public Perceptions and Attitudes Towards the Application of Artificial Intelligence in Journalism: From a China-based Survey	Sun, MR; Hu, WC; Wu, Y	2024	JOURNALISM PRACTICE	Article	10.1080/17512786.2022.2055621	China (mainland).	N=1,558 (valid responses after excluding incomplete/invalid).	Cross-sectional online survey (public perceptions of AI in journalism).	Sojump.com online survey panel; random sampling from enrollees; respondents with basic understanding of AI (self-reported).	Not applicable (attitude survey; no specific news stimulus).	AI applications in journalism (AI news anchors/journalists; perceived benefits/risks, preferences, expectations).	General AI use in journalism (AI news anchors/journalists) discussed at a conceptual level; not a specific AI-generated news item.	Not applicable (no disclosure/label manipulation).	N/A.	Descriptive comparisons across respondent characteristics (e.g., awareness levels, preferences).	Knowledge/awareness, emotions, concerns, preferences, and expectations regarding AI in journalism.	Not applicable for causal effects (survey; no experimental comparison).	N/A (no label/disclosure manipulation).	Demographics and individual differences (e.g., AI knowledge level) examined descriptively/correlationally.	Survey instrument included measures of knowledge, emotions, concerns, and preferences toward AI-based journalism products (per full text).	Self-selected online panel sample; measures reflect general attitudes rather than direct credibility/trust judgments of a specific AI-generated news story.	Sun, MR; Hu, WC; Wu, Y (2024). Public Perceptions and Attitudes Towards the Application of Artificial Intelligence in Journalism: From a China-based Survey. JOURNALISM PRACTICE. https://doi.org/10.1080/17512786.2022.2055621	85	public perceptions and attitudes towards the application of artificial intelligence in journalism: from a china-based survey	Web of Science	Sensitivity	(Sun et al., 2024)	Survey	Politics	Unclear	Credibility	Message/article	Combined (provenance + disclosure)	Positive	Not reported	Not applicable
75	The Str(AI)ght Scoop: Artificial Intelligence Cues Reduce Perceptions of Hostile Media Bias	Cloudy, J; Banks, J; Bowman, ND	2023	DIGITAL JOURNALISM	Article	10.1080/21670811.2021.1969974	Not reported (online sample recruited via Prolific; screened for partisan identity).	N=255.	Online between-subjects experiment manipulating journalist source identity (human journalist vs AI ‘NewsBot’) in a social media news post.	Prolific panels; issue-specific sampling criterion used to recruit Democrats and Republicans; compensation via Prolific.	Text; Image (simulated Facebook-style journalist profile + news post).	Abortion (contentious social issue).	Source/journalist presented as either a human reporter (Quinn Smith) or an AI journalist (‘NewsBot’) affiliated with USA Today; identical post content across conditions.	Yes—explicit AI cue via journalist profile identity (AI bot vs human reporter).	Profile manipulation: human ‘Quinn Smith’ vs AI ‘NewsBot’; both shown as USA Today journalists on simulated social media profile.	Human journalist source vs AI journalist source (NewsBot).	Perceived hostile media bias (HMB); machine-heuristic evaluation of the news source; related attitude measures.	AI-source attribution reduced perceived hostile media bias relative to human journalist attribution (interpreted via ‘machine heuristic’/perceived objectivity).	Yes—AI cue (NewsBot) decreased HMB compared to human journalist cue (direction opposite of ‘AI credibility penalty’ found elsewhere).	Political identity (Democrat vs Republican) and attitude extremity tested as moderators; machine-heuristic mediation discussed.	Stimulus used a single news post about abortion; participants evaluated bias perceptions and source heuristics after exposure.	Single-issue, single-message stimulus; Prolific partisan sample may limit generalizability beyond U.S.-political social media contexts.	Cloudy, J; Banks, J; Bowman, ND (2023). The Str(AI)ght Scoop: Artificial Intelligence Cues Reduce Perceptions of Hostile Media Bias. DIGITAL JOURNALISM. https://doi.org/10.1080/21670811.2021.1969974	97	the str(ai)ght scoop: artificial intelligence cues reduce perceptions of hostile media bias	Web of Science	Main	(Cloudy et al., 2023)	Experiment	Politics	Unclear	Credibility	Message/article; Source/journalist	Provenance/authorship	Mixed/conditional	Not reported	Not applicable
77	Emotional Reframing of Economic News using a Large Language Model	Jeng, J.H.; Kasangu, G.; Starke, A.D.; Trattner, C.	2024		Conference paper	10.1145/3631700.3665191	Not reported (online experiment; location not stated in accessible excerpt).	N=200.	Online between-subjects experiment (4 framing conditions) using LLM-based emotional reframing of economic news summaries.	Not reported (full text needed for recruitment platform and sampling frame).	Text (news article summaries/frames).	Economic news (3 articles; Washington Post source).	ChatGPT-4 used to summarize and emotionally reframe economic news articles (anger, fear, hope) compared with a neutral summary reframed by a human journalist.	Unclear/not reported whether participants were explicitly told the frame source was GPT-4 vs journalist.	Conditions: GPT-4 anger vs GPT-4 fear vs GPT-4 hope vs neutral journalist summary (source disclosure to participants not specified).	GPT-4 emotional reframes vs neutral journalist frame.	Perceived trustworthiness of the reframed article; perceived emotional tone (anger/fear/hope); political attitudes/feelings measures.	Neutral overall: trust ratings were similar across GPT-4 reframed conditions and journalist neutral condition (reported as little variation in trust across conditions).	Not reported/unclear (no explicit disclosure manipulation described; AI source may not have been disclosed).	Not clearly specified in excerpt (paper reports reframing impacted political attitudes; confirm any tested moderators/individual differences from full Results section).	Participants read three economic news articles; GPT-4 used for emotion framing; analyses reported using ANOVA and regression on perceived trust and emotion measures.	Potential confound: framing condition is confounded with source of reframing (GPT-4 vs journalist) unless disclosure/source was experimentally controlled; recruitment/country details need confirmation from full method section.	Jeng, J.H.; Kasangu, G.; Starke, A.D.; Trattner, C. (2024). Emotional Reframing of Economic News using a Large Language Model. nan. https://doi.org/10.1145/3631700.3665191	173	emotional reframing of economic news using a large language model	Scopus	Main	(Jeng et al., 2024)	Unclear/other	Politics	Text	Credibility + Trust	Source/journalist	Provenance/authorship	Not reported	Not reported	Not applicable
80	AI voices reduce cognitive activity? A psychophysiological study of the media effect of AI and human newscasts in Chinese journalism	Gong, C.	2023	Frontiers in Psychology	Article	10.3389/fpsyg.2023.1243078	China (lab-based study; author affiliation Fudan University, Shanghai).	N=30 (formal experiment); pre-experiment within-subject subset n=10.	Psychophysiological experiment: pre-experiment within-subject (AI vs human voice) + formal 2 (agent: AI vs human, between) × 2 (valence: emotional vs neutral, within) mixed factorial with EEG.	Lab recruitment (details not specified; participants compensated; screened for hearing/vision, neurological/psychiatric conditions).	Audio (TV news clips; 30 seconds; AI-synthesized vs human newscaster).	Television news clips (neutral and emotional).	AI-synthesized newscaster voice generated via online text-to-speech news voice generator; compared with human voice newscasts.	Yes—participants experienced/assigned to AI-voice vs human-voice newscasts (agent factor).	Pre-experiment: each participant listened to one human-voiced and one AI-voiced clip and rated credibility/fluency/comprehensibility. Formal experiment: random assignment to AI-voice vs human-voice group; listened to neutral then emotional/neutral clips across phases.	AI-synthesized voice newscasts vs human voice newscasts; emotional vs neutral content within participant (formal experiment).	Perceived credibility, fluency, comprehensibility ratings (Likert); EEG/ERP measures of cognitive activity (e.g., beta band differences).	Human voice > AI voice on perceived credibility in pre-experiment (paired t-test significant; e.g., t(9)=-4.00, p=.003). Formal EEG results: higher brain activity for human-voice newscasts.	N/A (voice/agent is the manipulation; no separate disclosure label test).	Content valence (emotional vs neutral) interacted with agent voice in EEG/ERP outcomes (reported interaction effects).	Pre-experiment credibility difference: t(9)=-4.000, p=.003, Cohen’s d≈-1.265 (per Table 1). Formal experiment used 33-channel EEG; stimuli included 10 neutral clips (phase 1) and 20 clips (phase 2: 10 emotional + 10 neutral).	Small lab sample; recruitment source unspecified; psychophysiological measures strengthen inference about cognitive processing but limit generalizability.	Gong, C. (2023). AI voices reduce cognitive activity? A psychophysiological study of the media effect of AI and human newscasts in Chinese journalism. Frontiers in Psychology. https://doi.org/10.3389/fpsyg.2023.1243078	238	ai voices reduce cognitive activity? a psychophysiological study of the media effect of ai and human newscasts in chinese journalism	Scopus; Web of Science	Main	(Gong, 2023)	Unclear/other	General/Multiple	Audio	Credibility + Trust	Message/article; Source/journalist	Provenance/authorship	Mixed/conditional	Mixed/conditional	Not applicable
81	A Decision-Making Model for Adopting Al-Generated News Articles: Preliminary Results	Kim, S; Kim, B	2020	SUSTAINABILITY	Article	10.3390/su12187418	Korea (participants from six major Korean media outlets).	N=30 (15 journalists + 15 AI engineers).	Decision-making model development using AHP; survey/interview-based weighting of factors affecting adoption of AI-generated news articles.	Participants from six major Korean media outlets; two groups: journalists and AI engineers; surveys conducted via one-on-one interviews with questionnaires.	Not applicable (decision model; no news stimulus).	Adoption of AI-generated news articles in newsroom/media organizations.	Focuses on adopting AI-generated news articles (organizational decision model), not audience perception of a specific AI-generated story.	Not applicable (no audience-facing disclosure label manipulation).	N/A.	Journalists vs AI engineers’ prioritization of adoption factors; comparison of factor weights.	Weighted importance of adoption factors (e.g., media reliability, leadership, utility, technology).	Not applicable for causal effects (organizational decision model; no audience credibility outcomes).	N/A.	Role/occupation (journalist vs engineer) as subgroup comparison for factor weighting.	Top-level factors: (1) social acceptance, (2) leading, (3) technology, (4) utility. Media reliability highlighted as a key component within social acceptance (per paper).	Small purposive professional sample; contributes contextual/organizational perspective rather than audience credibility effect estimates.	Kim, S; Kim, B (2020). A Decision-Making Model for Adopting Al-Generated News Articles: Preliminary Results. SUSTAINABILITY. https://doi.org/10.3390/su12187418	259	a decision-making model for adopting al-generated news articles: preliminary results	Web of Science	Main	(Kim & Kim, 2020)	Survey	General/Multiple	Text	Trust	Message/article	Provenance/authorship	Not reported	Not reported	Not applicable
84	The Effects of Assumed AI vs. Human Authorship on the Perception of a GPT-Generated Text	Lermann Henestrosa, A.; Kimmerle, J.	2024	Journalism and Media	Article	10.3390/journalmedia5030069	German-speaking adult sample (recruited via Prolific; German language requirement)	734	Preregistered online between-subjects experiment (1-factor: labeled authorship AI vs human) using identical GPT-3–generated science journalism article; equivalence testing planned.	Prolific (German-speaking; age ≥18); compensated ~£1.25; preregistered exclusions applied.	Text news article (science journalism style; generated by GPT-3).	Science/Environment (biodiversity; spread of wolves in Germany).	GPT-3 generated the full article text; authorship label manipulated (AI-written vs human-written) while holding text constant.	Yes (authorship/byline label cue shown before reading).	Participants read the same GPT-3–generated article, preceded by a label indicating either AI authorship or human journalist authorship (assumed authorship manipulation).	AI-authorship label vs human-authorship label (identical GPT-generated text).	Message credibility; source credibility; perceived anthropomorphism; perceived intelligence (and related evaluative measures).	Negative “AI authorship penalty” on identical GPT text: AI-labeled vs human-labeled reduced message credibility (reported d=0.36) and source credibility (d=0.24).	Disclosure/label effect: AI-written label (vs human-written label) decreased perceived credibility; also lowered perceived anthropomorphism and intelligence of the author/source.	No focal moderators reported; authors note topic complexity (science journalism) and prior attitudes were explored as covariates.	Between-groups N=734 (from 800; preregistered exclusions). Equivalence test planned; reported standardized mean differences: message credibility d=0.36; source credibility d=0.24; anthropomorphism d=0.67; intelligence d=0.41.	Preregistered (aspredicted). Strong internal validity (identical stimulus text; large N). External validity may be limited to German-speaking Prolific sample and single science topic.	Lermann Henestrosa, A., & Kimmerle, J. (2024). The Effects of Assumed AI vs. Human Authorship on the Perception of a GPT-Generated Text. Journalism and Media, 5, 1085–1097. https://doi.org/10.3390/journalmedia5030069	252	the effects of assumed ai vs. human authorship on the perception of a gpt-generated text	Scopus	Main; Sensitivity	(Lermann Henestrosa & Kimmerle, 2024)	Experiment	Health/Science	Text	Credibility	Message/article; Source/journalist	Combined (provenance + disclosure)	No effect	Not reported	No effect
85	Machine Authorship In Situ: Effect of news organization and news genre on news credibility	Liu, B.; Wei, L.	2019	Digital Journalism	Article	10.1080/21670811.2018.1510740	United States (Amazon Mechanical Turk participants).	573 recruited (US MTurk); final N=355 after topic/source/author ID checks + attention check exclusions.	2 (purported writer: human vs machine) × 2 (news organization: New York Times vs Fox News) × 2 (news type: spot vs interpretive) between-subjects online experiment.	Amazon Mechanical Turk (US); participants compensated $0.25.	Text (news article screenshots).	Political issues (Obamacare, LGBT rights, refugee admission).	AI/automation cue via authorship attribution (machine-written/automated journalist vs human journalist). Content adapted from existing reports; authorship identity manipulated in screenshot templates.	Yes (authorship/byline explicitly indicates human vs machine).	Authorship identity highlighted in multiple places in the article screenshot (reporter name, reporter description, contact info).	Human journalist vs machine writer; institutional source (NYT vs Fox); genre (spot vs interpretive).	Perceived news credibility; perceived news objectivity; emotional involvement; perceived writer expertise/trustworthiness.	Conditional/mixed: machine authorship increased perceived objectivity and (in some contexts) credibility, but reduced perceived writer expertise; effects moderated by news organization trust and news genre.	Not applicable (authorship cue is the provenance manipulation; no separate disclosure vs no-disclosure condition).	News organization (baseline trust: NYT vs Fox); news genre (spot vs interpretive); topic issue; participants' political values.	Between-subjects experiment (final N=355). Machine-written news induced less emotional involvement and was perceived as more objective; machine writer perceived as less expert. For more-trusted org (NYT), using bots increased perceived objectivity; for less-trusted org (Fox), bot attribution further reduced perceived writer trustworthiness/expertise. Machine authorship enhanced perceived credibil…	MTurk convenience sample; multiple exclusion steps (manipulation checks); stimulus texts adapted from existing reports; generalizability limited to US online workers and selected topics.	Liu, B., & Wei, L. (2019). Machine Authorship In Situ: Effect of news organization and news genre on news credibility. Digital Journalism, 7(5), 635–657. https://doi.org/10.1080/21670811.2018.1510740	95	machine authorship in situ effect of news organization and news genre on news credibility	Scopus; Web of Science	Main	(Liu & Wei, 2019)	Experiment	General/Multiple	Unclear	Credibility + Trust	Outlet	Provenance/authorship	Mixed/conditional	Mixed/conditional	Not applicable
86	Are the Media Transparent in Their Use of AI? Self-Regulation and Ethical Challenges in Newsrooms in Spain	Fernández-Barrero, M.Á.; Serrano-Martín, C.	2025	Journalism and Media	Article	10.3390/journalmedia6030152	Spain (journalists working in newsrooms across various Spanish provinces).	Survey: N=50 journalists. Interviews: n=8 in-depth interviews (mixed methods design).	Mixed methods: quantitative survey + qualitative in-depth interviews on newsroom AI use, ethics, and transparency practices.	Survey sample selected via random sampling (as reported) across Spanish provinces; interviews with journalists representing diverse perspectives.	Not applicable (survey/interviews; no experimental stimulus).	Newsroom AI use (written/audiovisual content generation), transparency, self-regulation, and ethics.	AI tools used in newsroom workflows (e.g., translation, automatic content generation, writing/editing support, summaries, data analysis).	Descriptive: transparency/disclosure practices discussed; AI involvement is reported as rarely disclosed to audiences.	Findings highlight lack of internal policies; reliance on personal self-regulation; AI use rarely disclosed, raising concerns about trust, authorship, accuracy, and responsibility.	None (descriptive study; no control/comparator groups).	Journalists’ perceptions and reported practices regarding AI adoption, self-regulation, transparency, and ethical challenges; implications for audience trust.	Not applicable (no audience credibility/trust effects tested).	Descriptive: transparency is a major concern; AI involvement is rarely disclosed; journalists call for clearer internal guidelines and broader regulatory/self-regulatory frameworks to protect trust and integrity.	Presence/absence of internal newsroom policies; perceived ethical risk; task type (translation vs generation); attitudes toward AI; professional norms.	Survey results indicate widespread AI tool use: 72% reported using some AI tool for newsroom tasks; most common tasks included translation (58.3%) and automatic content generation (52.8%), followed by writing/editing assistance (38.9%) and summary generation (36.1%) (plus other tasks reported).	Small survey sample (N=50) and interviews (n=8); self-report and potential social desirability; Spain-only context; descriptive (no causal tests).	Fernández-Barrero, M. Á., & Serrano-Martín, C. (2025). Are the Media Transparent in Their Use of AI? Self-Regulation and Ethical Challenges in Newsrooms in Spain. Journalism and Media, 6, 152. https://doi.org/10.3390/journalmedia6030152	256	are the media transparent in their use of ai self regulation and ethical challenges in newsrooms in spain	Scopus	Main	(Fernández-Barrero & Serrano-Martín, 2025)	Survey	General/Multiple	Unclear	Credibility + Trust	Message/article	Disclosure cues	Mixed/conditional	Mixed/conditional	Mixed/conditional

## Sheet: dist_year
year	count
2018	1
2019	1
2020	2
2021	4
2022	4
2023	4
2024	12
2025	18
2026	1

## Sheet: dist_design
design	count
Unclear/other	18
Experiment	16
Survey	10
Qualitative	3

## Sheet: dist_topic
topic	count
General/Multiple	17
Politics	14
Health/Science	9
Sports	4
Economy/Finance	2
Crime/Security	1

## Sheet: dist_modality
modality	count
Text	21
Unclear	16
Text; Image	3
Image	3
Text; Audio	2
Audio	2

## Sheet: dist_outcome_domain
outcome_domain	count
Credibility	22
Credibility + Trust	18
Trust	6
Unclear	1

## Sheet: dist_targets
targets	count
Message/article; Source/journalist	21
Message/article	10
Source/journalist	6
Unclear	4
Message/article; Outlet	3
Message/article; Source/journalist; Outlet	1
Source/journalist; Outlet	1
Outlet	1

## Sheet: dist_exposure_type
exposure_type_broad	count
Provenance/authorship	36
Combined (provenance + disclosure)	9
Unclear	1
Disclosure cues	1

## Sheet: RQ1_cred_all
direction	count
Not reported	19
Mixed/conditional	9
No effect	8
Positive	6
Negative	5

[truncated: 9 more sheets: RQ1_cred_reported, RQ1_trust_all, RQ1_trust_reported, RQ2_cred_all, RQ2_cred_reported, RQ2_trust_all, RQ2_trust_reported, RQ3_indicators, missingness]
