# Supplementary material for: When news is “written by artificial intelligence”: a systematic review of provenance and disclosure cues in journalism and their effects on credibility and trust
Source: Front Artif Intell. 2026 May 5;9:1815243. doi: 10.3389/frai.2026.1815243 (PMC13183635; doi:10.3389/frai.2026.1815243)
Supplement: Supplementary file 2 [file Table_2.XLSX]

## Sheet: README
Appendix B. Screening logs and PRISMA master list
This workbook documents screening decisions and provides the PRISMA master list of full-text reports sought for retrieval (N=110), alongside title/abstract exclusion logs.
Sheets:
PRISMA_110_master	Master list of full-text reports sought (N=110) with bibliographic metadata. Column 'record_id' here is the PRISMA master ID.
included_fulltext_unique	Cleaned bibliographic and extraction summary for the 47 included full-text studies (links to Appendix A via 'record_id' and to PRISMA_110_master via 'prisma_record_id').
included_duplicates	Duplicate records for included studies (for transparency).
TA_Excluded_180	Title/abstract exclusions (n=180) with exclusion reasons.
Excluded_summary	Counts of title/abstract exclusion reasons.
excluded_or_partial	Notes on records that were excluded or had partial metadata during data handling (internal tracking).

## Sheet: included_fulltext_unique
record_id	title	authors	year	source_title	document_type	doi	file_name	country_sample	sample_size	design	recruitment	stimulus_modality	stimulus_topic	AI_provenance	AI_disclosure	disclosure_details	comparators	outcomes	key_RQ1_provenance	key_RQ2_disclosure	key_RQ3_moderators	stats_notes	notes_quality	APA_reference	prisma_record_id	title_norm	file_name_original	databases_found	search_types_found	intext_cite	design_prisma	topic	modality	outcome_domain	targets	exposure_type_broad	rq1_cred_dir	rq1_trust_dir	rq2_cred_dir_broad	rq2_trust_dir_broad	tests_moderator
1	Algorithms in the newsroom? News readers’ perceived credibility and selection of automated journalism	Wölker, A.; Powell, T.E.	2021	Journalism	Article	10.1177/1464884918757072	Algorithms_in_the_newsroom_News_readers_perceived.pdf	Europe (European news readers; multi-country; recruited via social media)	300	Online experiment (between-subjects source x within-subjects topic)	Snowball sampling via Facebook/Twitter/LinkedIn; filtered to European nationality	Text news articles (finance + sports)	Finance (Facebook earnings) and Sports (basketball recap)	Yes (automated vs human vs combined; content differs across some conditions)	Yes (byline/source cue; plus control with no source)	Byline indicates computer-generated by Automated Insights vs human author; combined author; control=no byline	Automated vs human vs combined vs control (no source); same automated text used in automated vs control	Message credibility; Source credibility	Mixed/conditional: Sports message credibility differed by source (F(3,296)=2.95, p=.033), automated > combined/control; no significant finance effect (F(3,296)=2.42, p=.066). Source credibility: no differences (finance F(2,217)=0.67, p=.513; sports F(2,217)=0.66, p=.518).	No 'computer byline vs no byline' effect on message credibility for identical automated text (automated vs control reported as not significant).	Topic (finance vs sports) moderates provenance effects; audience perceptions vary by domain.	Table 1 provides means/SE by condition for message/source credibility (finance & sports).	Internal validity good; random assignment implied; source credibility not measured for control condition.	Wölker, A.; Powell, T.E. (2021). Algorithms in the newsroom? News readers’ perceived credibility and selection of automated journalism. Journalism. https://doi.org/10.1177/1464884918757072	199	algorithms in the newsroom? news readers’ perceived credibility and selection of automated journalism	Algorithms_in_the_newsroom_News_readers_perceived.pdf	Scopus; Web of Science	Main	(Wölker & Powell, 2021)	Experiment	Sports	Text	Credibility + Trust	Message/article; Source/journalist; Outlet	Provenance/authorship	Positive	Not reported	Not applicable	Not applicable	FALSE
3	“I Think It’s Exciting and Frightening at the Same Time”: Audience Sentiments Toward the Use and Labeling of Generative AI in Journalism	Blom, J.N.; Heiselberg, L.; van Dalen, A.; Andersen, I.	2025	Journalism and Mass Communication Quarterly	Article	10.1177/10776990251385943	blom-et-al-2025-i-think-it-s-exciting-and-frightening-at-the-same-time-audience-sentiments-toward-the-use-and-labeling.pdf	Denmark	31	Qualitative semi-structured interviews (two-wave design)	Purposive sampling for diversity (gender, age, region, education, AI experience)	Text examples (headlines/news summaries/full articles) with labeled vs unlabeled AI use	Varied (local TV2 Fyn summaries; Aftonbladet; BuzzFeed; Sports Illustrated examples)	Yes (examples generated with ChatGPT/AI assistant; AI journalism use cases)	Yes (participants discussed labeling; examples included labeled and unlabeled use, but participants were told AI was used)	Labeling present vs absent; wording/format varies by outlet; participants informed beforehand texts were AI-assisted	Qualitative comparison across labeled vs unlabeled examples; no randomized experiment	Audience evaluations/affect; trust/credibility concerns discussed qualitatively	Mixed: participants expressed both opportunities and risks; concerns about quality, responsibility, and journalistic role (qualitative).	Mixed/conditional: labeling often viewed as important for transparency; reactions depend on perceived purpose, outlet familiarity, and extent of AI use (qualitative).	Prior AI knowledge, familiarity with outlet, and perceived 'extent' of AI involvement; emotional reactions differ by example extremity.	No quantitative effects reported (qualitative interview evidence).	Qualitative; strong for interpretive insight into labeling but not causal effects.	Blom, J.N.; Heiselberg, L.; van Dalen, A.; Andersen, I. (2025). “I Think It’s Exciting and Frightening at the Same Time”: Audience Sentiments Toward the Use and Labeling of Generative AI in Journalism. Journalism and Mass Communication Quarterly. https://doi.org/10.1177/10776990251385943	195	“i think it’s exciting and frightening at the same time”: audience sentiments toward the use and labeling of generative ai in journalism	blom-et-al-2025-i-think-it-s-exciting-and-frightening-at-the-same-time-audience-sentiments-toward-the-use-and-labeling.pdf	Scopus; Web of Science	Sensitivity	(Blom et al., 2025)	Qualitative	General/Multiple	Unclear	Unclear	Message/article; Source/journalist	Combined (provenance + disclosure)	Not reported	Not reported	Not reported	Not reported	FALSE
6	Stereotypes and sexism? Effects of gender, topic, and user comments on journalists’ credibility	Haim, M.; Maurus, K.	2023	Journalism	Article	10.1177/14648849211063994	haim-maurus-2021-stereotypes-and-sexism-effects-of-gender-topic-and-user-comments-on-journalists-credibility.pdf	Germany/Austria/Switzerland (German-speaking participants)	417	Online between-subjects experiment (3 author x 2 topic x 2 sexist comments; computer author only with non-sexist comments → 10 groups)	SoSci Panel (online-access convenience panel); invitations to 2000 panelists; final N=417 after exclusions	Text news article + author byline/photo + user comments	Football vs Movies (gender-stereotyped topics)	Yes (computer-authored vs human-authored byline condition)	Yes (explicit statement: 'This text has been automatically generated by a computer' in byline)	Computer author condition uses gender-neutral computer icon and automatic-generation statement	Computer author vs male journalist vs female journalist; plus sexist vs non-sexist comments (human authors)	Message credibility; Source credibility	Negative AI penalty: computer-author condition reduced message credibility (F(2,408)=8.81, p<.001, Cohen’s f=.21) and source credibility (F(2,408)=10.06, p<.001, f=.22) vs human authors.	Disclosure of computer generation (byline) associated with lower credibility vs human bylines (cannot separate from provenance here).	Topic and sexist comments tested; study focuses on gender/topic/comment context effects on credibility.	Effect sizes reported as Cohen’s f; credibility measures via semantic differential indices.	Preregistered; OSF materials/data provided; computer-author not crossed with sexist comments (design constraint).	Haim, M.; Maurus, K. (2023). Stereotypes and sexism? Effects of gender, topic, and user comments on journalists’ credibility. Journalism. https://doi.org/10.1177/14648849211063994	200	stereotypes and sexism? effects of gender, topic, and user comments on journalists’ credibility	haim-maurus-2021-stereotypes-and-sexism-effects-of-gender-topic-and-user-comments-on-journalists-credibility.pdf	Scopus; Web of Science	Main	(Haim & Maurus, 2023)	Survey	General/Multiple	Unclear	Credibility	Message/article; Source/journalist	Provenance/authorship	Negative	Not reported	Not applicable	Not applicable	FALSE
8	Who writes the news matters: the role of social trust in shaping credibility across AI, human and human-AI collaboration	Liu, FJ; Chen, M; Nah, S	2026	ONLINE INFORMATION REVIEW	Article; Early Access	10.1108/OIR-07-2025-0535	Liuetal.2026Whowritesthenewsmatters.pdf	United States (Dynata panel; targeted to mirror US adult demographics)	1252	Online survey with within-respondent ratings of credibility across authorship types; CB-SEM moderation model	Dynata panels; quota sampling for representativeness; fielded Apr 27–May 6, 2022 (pre-ChatGPT release)	Not specific news stimuli; respondents rated credibility of news 'produced by' AI vs journalists vs collaboration after definitions	General news (source-type definitions)	Yes (AI vs human vs AI–human collaboration authorship types)	Yes/implicit (explicitly framed authorship categories; not label design)	Definitions: AI-generated (no human), professional journalism (human), AI–journalist collaboration (AI produced + human curated/fact-checked)	AI vs human vs AI–human collaboration	Perceived news credibility (trustworthy, fair, believable, accurate, comprehensive, balanced; 7-point scales)	AI-only judged less credible than human (Mdif=-0.25, p<.001) and collaboration (Mdif=-0.18, p=.029); human vs collaboration not significant (Mdif=0.07, p=.895); overall ANOVA F(2,3753)=6.986, p<.001.	Not a label/disclaimer test; authorship framing suggests 'collaboration + human oversight' increases credibility vs AI-only.	Social trust moderates link between AI-related public discussion and credibility across AI/human/collab (interaction betas .320, .250, .412).	Reports means/SD and Cronbach’s alpha for credibility indices; SEM fit indices provided.	Large quota-based panel; observational ratings (not randomized exposure to actual articles).	Liu, FJ; Chen, M; Nah, S (2026). Who writes the news matters: the role of social trust in shaping credibility across AI, human and human-AI collaboration. ONLINE INFORMATION REVIEW. https://doi.org/10.1108/OIR-07-2025-0535	109	who writes the news matters: the role of social trust in shaping credibility across ai, human and human-ai collaboration	Liuetal.2026Whowritesthenewsmatters.pdf	Web of Science	Main	(Liu et al., 2026)	Unclear/other	General/Multiple	Unclear	Credibility + Trust	Message/article	Provenance/authorship	Mixed/conditional	Mixed/conditional	Not applicable	Not applicable	TRUE
9	Algorithmic or human source? Examining relative hostile media effect with a transformer‐based framework	Jia, C.; Liu, R.	2021	Media and Communication	Article	10.17645/mac.v9i4.4164	MaC 9 (4) - Algorithmic or Human Source_ Examining Relative Hostile Media Effect With a Transformer-Based Framework.pdf	United States	511	Online between-subjects experiment (author/source attribution) + within-subjects headlines (pro/anti/neutral)	CloudResearch/TurkPrime; US adults 18+; HIT approval >95%; paid $0.75; N=511 after exclusions	Text headlines (3 per participant) attributed to human vs algorithm vs human-assisted algorithm	Politicized issue: Trump-related headlines (anti/pro/neutral)	Yes (author attribution: algorithm vs human vs combined)	Yes (byline author attribution cue)	Byline lists author as human, algorithm, or human-assisted algorithm; manipulation check on byline recall	Human vs algorithm vs combined author attribution	Source credibility; message credibility; perceived bias/hostile media perceptions	Human sources perceived as more credible than algorithm (M=3.75, SD=1.35) and combined (M=4.07, SD=1.28); human M=4.19, SD=1.31; ANOVA F(2,508)=5.16, p<.01.	Disclosure as 'algorithm author' reduces perceived source credibility relative to human byline (cannot separate from provenance because content held constant across byline conditions).	Issue attitudes/partisanship and hostile media perceptions; interactions mostly non-significant after controls (reported p-values).	Includes mediation tests (source credibility mediating partisan effects) and BERT-based bias estimates.	Random assignment; attention checks; strong reporting; credibility measured on 7-point scale.	Jia, C.; Liu, R. (2021). Algorithmic or human source? Examining relative hostile media effect with a transformer‐based framework. Media and Communication. https://doi.org/10.17645/mac.v9i4.4164	218	algorithmic or human source? examining relative hostile media effect with a transformer‐based framework	MaC 9 (4) - Algorithmic or Human Source_ Examining Relative Hostile Media Effect With a Transformer-Based Framework.pdf	Scopus; Web of Science	Main	(Jia & Liu, 2021)	Experiment	Politics	Unclear	Credibility	Source/journalist	Provenance/authorship	Mixed/conditional	Not reported	Not applicable	Not applicable	TRUE
11	Chinese Automated Journalism: A Comparison Between Expectations and Perceived Quality	Jia, C.	2020	International Journal of Communication	Article		ojsadmin,+13334-40753-8-ED.pdf	China	Study 1: N=125 (online participants, Feb 2019); Study 2: N=308 (online participants, Apr 2018)	Two online experiments / survey-experiments comparing automated vs human-written news; Study 1 mixed (source between-subject; topic within-subject); Study 2 within-subject (expectations + perceived quality)	Convenience online recruitment via Chinese social media	Text news articles	Four genres: civic, sports, finance, conference	Yes (automated vs human-written news; participants read actual automated vs human articles)	No (participants were not explicitly told the article source/author type)	No explicit AI label/byline manipulation; provenance operationalized through actual automated vs human stories	Automated journalism vs journalist-written articles; expectations vs post-exposure perceptions (Study 2); exposure to both sources vs single-source exposure (Study 1)	Perceived credibility, expertise, readability; expectation-confirmation (expectations vs actual perceived quality)	No consistent “AI penalty” for credibility: credibility differences between automated vs human stories were not statistically significant in both expectation and perception measures (context-dependent results for other quality dimensions).	Not examined (no disclosure cue manipulation).	Topic/genre and comparative exposure mattered: differences in perceptions depended on whether participants compared both sources and on topic; expectations differed by genre (finance credibility expectations higher; sports lower).	Study 2 expectations: readability human>auto (t=-3.89, p<.001); expertise human>auto (t=-2.85, p=.005); credibility ns (t=-1.44, p=.151). Study 2 actual perceptions: readability human>auto (t=-4.12, p<.001); expertise human>auto (t=-2.59, p=.010); credibility ns (t=-1.10, p=.272). Study 1: within-subject exposure to both sources produced differences in expertise/readability; credibility ns; betwe…	Strong for separating expectations vs perceptions and comparing within vs between exposure; however, no explicit disclosure manipulation, and stimuli were limited to selected genres.	Jia, C. (2020). Chinese Automated Journalism: A Comparison Between Expectations and Perceived Quality. International Journal of Communication.	275	chinese automated journalism: a comparison between expectations and perceived quality	ojsadmin,+13334-40753-8-ED.pdf	Scopus; Web of Science	Main	(Jia, 2020)	Unclear/other	General/Multiple	Unclear	Credibility	Unclear	Provenance/authorship	No effect	Not reported	Not applicable	Not applicable	FALSE
15	Reality Re-Imag(in)ed. Mapping Publics’ Perceptions and Evaluations of AI-Generated Images in News Contexts	Strikovic, E.; Cools, H.	2025	Digital Journalism	Article	10.1080/21670811.2025.2573076	RealityRe-Imagined.MappingPublicsPerceptionsandEvaluationsofAI-GeneratedImagesinNewsContexts.pdf	Netherlands	4 focus groups; N=25 (mixed-gender; varied ages; recruited via private online company)	Qualitative focus groups exploring perceptions and evaluations of AI-generated images used in news contexts	Recruitment via an online panel/research company in the Netherlands	News images (AI-generated vs presumably real/edited images discussed); focus-group prompts about AI-generated images in news	News imagery broadly (concerns about misinformation/visual authenticity)	Yes (AI-generated images in news contexts)	Discussed normatively/expectationally (participants’ preferences for transparency/labeling), not manipulated experimentally	Participants articulated expectations for disclosure and mechanisms to maintain trust (e.g., verification, provenance communication)	Not an experiment; exploratory comparisons in discussion between AI-generated and authentic images	Qualitative themes about credibility/trust, perceived risks (misinformation), coping strategies, and expectations for newsroom responsibility/transparency	Participants reported “deeply rooted concerns” that AI-generated images could undermine news credibility and weaken the shared notion of reality; perceived high misinformation risk.	Participants emphasized the importance of transparency/provenance communication and newsroom responsibility as potential safeguards for trust.	Implied moderators include context of use (illustrative vs evidentiary images), perceived stakes, and audience ability to verify/understand AI image generation.	Qualitative study; no effect sizes/statistical tests.	Rich qualitative evidence for mechanisms and expectations; does not provide causal estimates of disclosure/provenance effects.	Strikovic, E., Cools, H. (2025). Reality Re-Imag(in)ed. Mapping Publics’ Perceptions and Evaluations of AI-Generated Images in News Contexts. Digital Journalism. https://doi.org/10.1080/21670811.2025.2573076	102	reality re-imag(in)ed. mapping publics’ perceptions and evaluations of ai-generated images in news contexts	RealityRe-Imagined.MappingPublicsPerceptionsandEvaluationsofAI-GeneratedImagesinNewsContexts.pdf	Scopus; Web of Science	Main	(Strikovic & Cools, 2025)	Unclear/other	General/Multiple	Text; Image	Credibility + Trust	Message/article; Outlet	Provenance/authorship	Not reported	Not reported	Not applicable	Not applicable	FALSE
17	Evaluating Image Trust Labels in a News Recommender System	Forstner, S.L.; Lysova, Y.; Starke, A.D.; Trattner, C.	2025	CEUR Workshop Proceedings	Conference paper		short4.pdf	United Kingdom and United States	N=202 (online participants)	Between-subject online experiment in a simulated news recommender system with 4 label conditions (3 provenance/verification labels vs baseline no-label)	Online participants (country: UK/US; panel not specified in extracted text)	News recommender interface with articles + images; image provenance/trust labels presented at recommendation level	Politics, sports, technology, entertainment	Indirect (image provenance context; labels include AI-generated content and verified/edited conditions)	Yes (image trust/provenance labels: AI-generated, verified real, edited/verified etc.)	Labels based on ITS/Content Authenticity Initiative (C2PA) concepts; three label designs: ‘Verified’ (ITS), ‘AI-generated’, and ‘Edited’ (plus baseline). Participants could click label to see details.	Label condition (3 label types) vs no-label baseline; also compares perceptions of label usefulness/trust	Trust in image; trust in associated article; perceived label usefulness and trustworthiness; subjective understanding of label meaning	Not primarily an AI vs human authorship comparison; focuses on labeling/provenance cues rather than text authorship provenance.	All label conditions increased trust in the article compared to baseline (halo effect). Image trust differences across conditions were not statistically significant.	Label design affected perceived usefulness and trustworthiness (ITS/‘Verified’ rated higher). Participants showed misunderstandings about label meaning; suggests comprehension/mental models as an important moderator.	Image trust: ns across groups (AI label M≈2.44; Edited M≈2.70; Verified M≈2.59; Baseline M≈2.70). Article trust increased vs baseline: AI label M=2.85 vs baseline 2.58 (p=0.017); Edited 2.79 vs baseline (p=0.049); Verified 2.84 vs baseline (p=0.022). Label usefulness: ITS M=3.78 > AI label 3.18 (p=0.001); ITS > Edited 3.30 (p=0.001). Label trust: ITS M=3.48 > AI 3.01 (p=0.002); ITS > Edited 3.11 …	Well-aligned to disclosure-cue research; clear manipulation and multiple outcomes; trust measured at both image and article levels; comprehension issues highlight construct validity considerations.	Forstner, S.L., Lysova, Y., Starke, A.D., Trattner, C. (2025). Evaluating Image Trust Labels in a News Recommender System. CEUR Workshop Proceedings.	277	evaluating image trust labels in a news recommender system	short4.pdf	Scopus	Main; Sensitivity	(Forstner et al., 2025)	Experiment	General/Multiple	Text; Image	Trust	Message/article; Source/journalist	Combined (provenance + disclosure)	Not reported	No effect	Not reported	No effect	FALSE
20	Automated journalism: The effects of AI authorship and evaluative information on the perception of a science journalism article	Lermann Henestrosa, A.; Greving, H.; Kimmerle, J.	2023	Computers in Human Behavior	Article	10.1016/j.chb.2022.107445	1-s2.0-S0747563222002679-main.pdf	German-speaking participants (online; recruited via Prolific)	715	Three preregistered online experiments: S1 2(authorship: AI vs human)×2(info: neutral vs evaluative-positive) between + topic within; S2 2×3(authorship×info: neutral/positive/negative) between; S3 2×2 between (authorship×info).	Prolific (German speakers; attention checks and exclusions applied).	Text science journalism article(s) (German) with manipulated authorship cue + info presentation format.	Biodiversity/wolves in Germany; autonomous driving (S1 within). Wolves topic only (S2–S3).	Authorship attributed to AI vs human (label manipulation; texts otherwise identical).	Yes (explicit authorship cue/author description).	Human journalist vs AI algorithm (‘AutomatedTXT’) presented as author; articles framed as published by reputable newspaper; evaluative information about findings varied by condition.	AI-authored vs human-authored; neutral vs evaluative information (positive; plus negative in S2).	Message credibility; Trustworthiness; (S1) verification strategies; (S3) machine-heuristic beliefs; anthropomorphism/competence impressions.	Across studies, AI vs human authorship cue did not significantly change perceived credibility or trustworthiness; evaluative information reduced credibility/trust (e.g., S1 credibility F(1,198)=12.51, p<.001; S2 credibility F(2,261)=35.19, p<.001).	Authorship disclosure (AI vs human) alone showed no credibility penalty; however, AI-labeled author perceived as less anthropomorphic and elicited stronger ‘machine heuristic’ beliefs (e.g., seen as more objective/accurate).	Information presentation (neutral vs evaluative; especially negative) is the main moderator; topic varies only in S1; some interactions for anthropomorphism/machine-heuristic outcomes (S3) but not for credibility/trust.	Total N=715 (S1 N=202; S2 N=267; S3 N=246). Pooled ANCOVAs across studies: main effect of info presentation on credibility (F(1,525)=7.10, p=.008) and trustworthiness (F(1,525)=9.58, p=.002); no main effects of authorship and no interaction.	Strengths: preregistered multi-study design; random assignment; replication across 3 experiments. Limitation: authorship was manipulated (texts not necessarily AI-generated); generalizability limited to German-speaking online sample and science journalism stimulus.	Lermann Henestrosa, A.; Greving, H.; Kimmerle, J. (2023). Automated journalism: The effects of AI authorship and evaluative information on the perception of a science journalism article. Computers in Human Behavior, 138, 107445. https://doi.org/10.1016/j.chb.2022.107445	37	automated journalism: the effects of ai authorship and evaluative information on the perception of a science journalism article	1-s2.0-S0747563222002679-main.pdf	Scopus; Web of Science	Main	(Lermann Henestrosa et al., 2023)	Unclear/other	Health/Science	Text	Credibility + Trust	Message/article; Source/journalist	Provenance/authorship	No effect	No effect	Not applicable	Not applicable	FALSE
22	An information-analytical system for assessing the level of automated news content according to the population structure – A platform for media literacy system development	Gavurova, B.; Skare, M.; Hynek, N.; Moravec, V.; Polishchuk, V.	2024	Technological Forecasting & Social Change	Article	10.1016/j.techfore.2023.123161	1-s2.0-S0040162523008466-main.pdf	Czech Republic (citizens surveyed; April 4–11, 2023)	1041	Cross-sectional survey + two-stage information–analytical system (information model + multicriteria fuzzy model) to aggregate attitudes toward artificially created/automated news content into linguistic levels (d1–d5).	Survey of Czech citizens (sampling/recruitment not fully specified in the PDF text extraction; reports N=1041 and dates Apr 4–11, 2023).	Questionnaire about attitudes toward artificially created content/automated news (no experimental stimulus exposure reported).	Automated news content / artificially manufactured information; media literacy and information security.	Focuses on public attitudes toward artificially created/automated news content (not an AI-vs-human stimulus experiment).	Not applicable (no disclosure manipulation).	—	Comparisons across population structure (age, education, income groups) via fuzzy aggregation; outputs mapped to d1–d5 attitude levels.	Aggregated public-attitude score (mPA) and linguistic attitude level (e.g., absolute confidence → absolute distrust) toward artificially created content; decision-support/media literacy platform outputs.	Develops and demonstrates an information–analytical system that classifies public attitude toward artificially created content; mapped mPA to five levels (d1 ‘absolute confidence’ … d5 ‘absolute distrust’) and shows example subgroup outputs (e.g., one subgroup mapped to d3 ‘concern’).	No disclosure/labeling intervention tested; article is methodological/decision-support oriented.	Population structure (age/education/income groups) used as moderators/strata for attitude estimation in the fuzzy model.	Validated with real survey data (N=1041). Mapping example: mPA∈(0.4;0.5] → d3 ‘concern about artificially created content’; other ranges define confidence/distrust levels.	Large dataset and explicit modeling framework; however, not a direct audience-credibility experiment and some sampling/measurement details are limited in the extracted text. Best suited for media-literacy/attitude synthesis rather than causal effects on credibility.	Gavurova, B.; Skare, M.; Hynek, N.; Moravec, V.; Polishchuk, V. (2024). An information-analytical system for assessing the level of automated news content according to the population structure – A platform for media literacy system development. Technological Forecasting & Social Change, 200, 123161. https://doi.org/10.1016/j.techfore.2023.123161	47	an information-analytical system for assessing the level of automated news content according to the population structure – a platform for media literacy system development	1-s2.0-S0040162523008466-main.pdf	Web of Science	Main	(Gavurova et al., 2024)	Unclear/other	Health/Science	Unclear	Credibility + Trust	Message/article	Unclear	Not reported	Not reported	Not applicable	Not applicable	FALSE
23	Human or machine? The perception of artificial intelligence in journalism, its socio-economic conditions, and technological developments toward the digital future	Moravec, V.; Hynek, N.; Skare, M.; Gavurova, B.; Kubak, M.	2024	Technological Forecasting & Social Change	Article	10.1016/j.techfore.2023.123162	1-s2.0-S0040162523008478-main.pdf	Czech Republic (statistically representative CAWI sample; Apr 4–11, 2022; data gathered with IPSOS)	1041	Representative online survey with embedded tasks: (RQ1) identify AI- vs human-written news text pairs; (RQ2) rate authenticity of AI-generated vs human-read traffic-report audio; (RQ3) compare views on journalism’s future among ChatGPT users vs non-users.	Computer-assisted web interviews (CAWI) via Charles University + IPSOS; stratified by age, gender, education, region, and settlement size; ~10 min structured questionnaire.	Short news statements (text pairs AI vs human) + audio recording (AI-generated vs human reporter) + attitude questions about AI/ChatGPT.	Czech news statements (e.g., fuel prices, municipal elections, stock exchange) and traffic reports; journalism future/ChatGPT.	Yes (AI-generated text from Czech News Agency automated journalism + AI-generated audio).	Yes (participants explicitly told to identify/assess AI vs human origin).	Detection task framing: participants chose which of each pair was AI-generated; audio subgroup told at end the recording was AI-generated; compares AI exposure/experience (ChatGPT) vs none.	AI-generated vs human-generated text (3 paired statements); AI-generated vs human-read audio (subsample); attitudes segmented by demographics and ChatGPT usage.	Text-origin recognition accuracy; attitudes to AI audio authenticity; beliefs about AI replacing journalists (ChatGPT users vs non-users); demographic predictors via regression/CHAID.	Recognition accuracy differed by socio-demographics: females slightly better at recognizing human-generated texts, males slightly better at recognizing AI-generated texts; younger, higher-educated and higher-income respondents tended to be more accurate; logistic regression model significant (omnibus p=0.000; correctly predicted 63.2%).	For audio, CHAID analysis (AI-audio n=543) found education level significantly associated with belief that robot reporters are approaching human reporters (p=0.003); gender ns (p=0.303); prior AI-text guessing accuracy also associated (p=0.011).	Age and AI experience (ChatGPT use) shaped expectations: ChatGPT use higher among younger respondents; older groups more skeptical about AI replacing journalists; substantial uncertainty (‘I do not know’) especially among older respondents; gender differences modest but males somewhat more optimistic in some age bands.	RQ2: AI-audio group n=543. Tables report % distributions; CHAID used for categorical interactions. RQ3 tables split opinions by ChatGPT use (Yes vs No) and age/gender.	Large, stratified national sample; uses realistic local news stimuli and both text + audio. Limitations: identification task is not naturalistic ‘byline disclosure’ (participants explicitly primed to detect AI); outcomes focus on recognition/attitudes rather than message credibility or trust scales.	Moravec, V.; Hynek, N.; Skare, M.; Gavurova, B.; Kubak, M. (2024). Human or machine? The perception of artificial intelligence in journalism, its socio-economic conditions, and technological developments toward the digital future. Technological Forecasting & Social Change, 200, 123162. https://doi.org/10.1016/j.techfore.2023.123162	48	human or machine? the perception of artificial intelligence in journalism, its socio-economic conditions, and technological developments toward the digital future	1-s2.0-S0040162523008478-main.pdf	Web of Science	Main	(Moravec et al., 2024)	Unclear/other	Economy/Finance	Text; Audio	Credibility + Trust	Source/journalist	Provenance/authorship	Not reported	Not reported	Not applicable	Not applicable	FALSE
27	Does Polarizing News Become Less Polarizing When Written by an AI? Investigating the Perceived Credibility of News Attributed to a Machine in the Light of the Confirmation Bias	Wischnewski, M.; Krämer, N.	2025	Journal of Media Psychology	Article	10.1027/1864-1105/a000441	2025-11929-001.pdf	Online sample recruited via Prolific (demographics reported; mean age ≈29.7; relatively educated).	N=508 (female=258; male=243; nonbinary=4; prefer not=3).	Preregistered 2×2 between-subjects online experiment: author attribution (machine vs human) × attitude confirmation (confirming vs disconfirming article relative to participant attitude).	Prolific online panel; ethics approval noted; preregistration on OSF.	Text (polarizing news article).	Gender-neutral language in Germany (polarizing issue).	Human-written stimulus with manipulated source attribution: either ‘automatically generated by an algorithm (AlgoInfo)’ or ‘written by a human staff reporter (Kim Haas)’.	Yes (explicit author attribution statement + byline repetition).	Machine condition text: “automatically generated by algorithm named AlgoInfo… without human supervision…”; human condition: “written by a human staff reporter… educated as a journalist…” (author name repeated in article).	Machine-attributed vs human-attributed authorship; attitude-confirming vs disconfirming content.	Perceived news credibility; source credibility split into trustworthiness and expertise; emotional responses (enthusiasm/anger); confirmation-bias outcomes.	Machine vs human attribution did not change perceived news credibility overall (no reduction of self-confirmation bias), but the machine author was perceived as less trustworthy than the human author; perceived competence/expertise was similar.	Authorship disclosure (machine attribution) did not mitigate polarization/confirmation bias in credibility judgments; it affected perceived source trustworthiness and some affective responses.	Attitude confirmation/disconfirmation was the intended moderator; results show no evidence that machine attribution moderated confirmation-bias effects on credibility (but machine attribution reduced enthusiasm rather than anger).	Between-subjects 2×2 design; preregistered analyses; tests include group comparisons and mediation-style tests for affect/source-credibility components (as described).	Strengths: preregistered design; decomposes source credibility (trustworthiness vs expertise) and measures affect. Limitations: single topic/issue; machine attribution (not necessarily actual AI-written text) which may understate real AIGC differences.	Wischnewski, M.; Krämer, N. (2025). Does Polarizing News Become Less Polarizing When Written by an AI? Investigating the perceived credibility of news attributed to a machine in the light of the confirmation bias. Journal of Media Psychology, 37(6), 388–399. https://doi.org/10.1027/1864-1105/a000441	54	does polarizing news become less polarizing when written by an ai? investigating the perceived credibility of news attributed to a machine in the light of the confirmation bias	2025-11929-001.pdf	Scopus; Web of Science	Main	(Wischnewski & Krämer, 2025)	Experiment	Politics	Text	Credibility + Trust	Message/article; Source/journalist	Provenance/authorship	No effect	No effect	Not applicable	Not applicable	FALSE
28	Sports News and the Artificial-Intelligence-Generated Article: Examining Identity and the Influence of Human Versus Artificial-Intelligence Authorship on Perceptions of Credibility and Online Share Likelihood	Sadri, S.R.; Payne, J.L.; Brown, K.A.; Billings, A.C.	2025	International Journal of Sport Communication	Article	10.1123/ijsc.2024-0208	2025SadriPayneBrownIJSC.pdf	United States (nationwide adult sample recruited via Prolific).	N=355 valid surveys.	3×2 factorial design: authorship (Associated Press human vs ChatGPT vs Google Gemini) × byline cue (human byline vs AI byline). Between-subjects exposure to one article condition.	Prolific online panel; survey built in Qualtrics; compensated (~$3).	Text (sports-news article).	College football conference realignment (Pac-12 / ‘Pac-4’ scenario).	Stimuli included (a) adapted human-written Associated Press article and (b) AI-generated articles created via ChatGPT or Google Gemini with a standardized prompt.	Yes (byline indicates human author vs AI author; byline visually emphasized for AI condition and repeated).	AI byline described article as written by an “AI-powered language model capable of generating human-like text”; displayed near top of article and repeated at bottom; human byline designed to resemble standard online article byline.	Authorship source (AP vs ChatGPT vs Gemini) and byline cue (human vs AI); tests whether byline and/or true authorship affect credibility and sharing outcomes.	Article credibility; source credibility; perceived information accuracy; likelihood to share on social media; predictors incl. demographics, political ideology, sports fandom identity, hostile media perception, media indignation, attitudes toward AI.	Authorship source (human vs AI models) did not significantly influence credibility perceptions or share likelihood in the reported results (per abstract); effects were more strongly related to individual differences (e.g., sport fandom; attitudes toward AI).	Byline disclosure (human vs AI) was hypothesized to reduce credibility, but results report no significant difference in perceived credibility between human- vs AI-bylined articles after controls; disclosure design included emphasis/repetition of AI byline.	Moderation/predictors: sport fandom influenced share likelihood and perceived accuracy; positive attitudes toward AI predicted higher perceived credibility/source credibility; demographics/identity variables were examined as predictors.	Factorial experimental exposure embedded in online survey; analyses include group comparisons and regression models (e.g., F-tests reported for byline effect; multiple predictors in models).	Strengths: compares two contemporary LLMs (ChatGPT vs Gemini) plus human source; manipulates byline separately from authorship; includes identity/attitudinal moderators. Limitations: single sports topic; self-report outcomes; Prolific panel may not generalize to all news audiences.	Sadri, S. R.; Payne, J. L.; Brown, K. A.; Billings, A. C. (2025). Sports news and the artificial-intelligence-generated article: Examining identity and the influence of human versus artificial-intelligence authorship on perceptions of credibility and online share likelihood. International Journal of Sport Communication, 18, 160–174. https://doi.org/10.1123/ijsc.2024-0208	162	sports news and the artificial-intelligence-generated article: examining identity and the influence of human versus artificial-intelligence authorship on perceptions of credibility and online share likelihood	2025SadriPayneBrownIJSC.pdf	Scopus	Main; Sensitivity	(Sadri et al., 2025)	Survey	Sports	Text	Credibility	Message/article; Source/journalist	Combined (provenance + disclosure)	Not reported	Not reported	Not reported	Not reported	FALSE
32	Perceptions of Human and Machine-Generated Articles	Tewari, S.; Zabounidis, R.; Kothari, A.; Bailey, R.J.; Ovesdotter Alm, C.	2021	Digital Threats: Research and Practice	Article	10.1145/3428158	3428158.pdf	United States (laboratory study; participants recruited via flyers/emails).	n=30 participants (each read 12 article excerpts; total ratings N=359 datapoints).	Lab experiment with within-subject exposure to human-written vs GPT-2-generated news-like article excerpts across political leaning (conservative vs liberal) and three topics; collects self-reports plus biometric measures (facial expressions, galvanic skin response).	Flyers and email recruitment; IRB approval; $10 compensation.	Text (news-like article excerpts) + in-lab sensing (facial/GSR).	Controversial political topics: climate change, vaccinations, and politics; articles sourced across political spectrum; GPT-2 prompted from human article openings.	Actual machine-generated text (OpenAI GPT-2, May 2019 release) vs human-written articles from news organizations.	No explicit source label in stimuli (source name omitted); participants asked after reading to judge whether each excerpt was written by a human or computer.	No byline/disclosure cues provided; provenance measured via participant source-identification judgments.	Human-written vs GPT-2-generated; conservative vs liberal tone; participant political affinity as moderator; perceived vs actual source.	Perceived source (human vs computer); content credibility ratings; engagement; perceived political leaning; biometric responses (GSR peaks, facial expression features).	Participants misidentified GPT-2 articles as human ~47% of the time; human articles were identified as human ~70% of the time. Machine-generated texts received significantly lower credibility scores than human-written texts (median differences).	No disclosure-label manipulation (sources not shown); study instead tests detectability and credibility differences absent explicit provenance cues.	Article political tone (liberal vs conservative) and participant political leaning were examined as moderators of credibility/perception; biometric responses also analyzed as reaction measures.	Chi-square test for actual vs perceived source (significant). Mann–Whitney U tests for credibility differences between human vs machine and perceived human vs perceived machine; additional tests for biometric measures and political-tone comparisons.	Strengths: multi-method (self-report + physiological measures) and uses real GPT-2 generation with political topics. Limitations: small lab sample (n=30); GPT-2 2019 generation quality may differ from current LLMs; no real-world byline/disclosure context.	Tewari, S.; Zabounidis, R.; Kothari, A.; Bailey, R. J.; Ovesdotter Alm, C. (2021). Perceptions of human and machine-generated articles. Digital Threats: Research and Practice, 2(2), Article 12. https://doi.org/10.1145/3428158	165	perceptions of human and machine-generated articles	3428158.pdf	Scopus	Main	(Tewari et al., 2021)	Unclear/other	Politics	Text	Credibility	Message/article; Source/journalist	Provenance/authorship	Not reported	Not reported	Not applicable	Not applicable	FALSE
34	The Effects of Perceived AI Use On Content Perceptions	Rae, I.	2024	CHI '24: Proceedings of the 2024 CHI Conference on Human Factors in Computing Systems	Conference paper	10.1145/3613904.3642076	3613904.3642076.pdf	United States (Cint panel; representative gender/age; online survey).	Main experiment: n=1,641 valid responses (across news/travel/health/jokes contexts).	3 (assigned creator: human vs human+AI assistance vs AI; within-subjects) × 4 (context: news/travel/health/jokes; between-subjects) mixed-design experiment; all stimuli human-written but randomly labeled as human/AI-assisted/AI-generated.	Anonymous Cint survey panel; administered via Qualtrics; compensated; exclusions for low-quality responses.	Text content (news, travel descriptions, health posts, jokes).	News (natural-disaster style stories), travel (museum descriptions), health (mental health posts), jokes.	Perceived/assigned AI involvement manipulated via creator labels; underlying text content held constant and human-written.	Yes (explicit creator labels: ‘By [name]’, ‘By [name] with AI assistance’, ‘AI-generated [content]’).	Creator/byline-style disclosure presented with each content version; participants also asked what ‘AI-assisted’ vs ‘AI-generated’ meant (qualitative).	Assigned creator label conditions (human vs AI-assisted vs AI-generated) across contexts; individual evaluations and between-version choice tasks.	Content judgments (e.g., originality, trustworthiness, presentation) + creator perceptions (qualifications, effort) + satisfaction and choice behavior; qualitative themes on meaning of AI use.	Assigned creator affected perceptions of the creator and satisfaction (more negative when AI mentioned) but had no effect on core content judgments (e.g., trustworthiness/originality/presentation) when text quality was held constant.	Disclosure of AI use did not help participants make different content judgments; instead it tended to damage perceptions of the creator and user satisfaction.	No significant interaction between context and assigned creator; qualitative analysis identified multiple user interpretations of ‘AI-generated’ vs ‘AI-assisted’ based on handoff point and mapped technology.	ANCOVA analyses with age/frequency covariates; mixed design (within assigned creator, between context); large sample; thematic coding with interrater reliability (Cohen’s kappa reported).	Strengths: large sample; controls content by keeping text constant while varying labels; combines quantitative and qualitative evidence. Limitations: multi-context (not exclusively news); uses labels rather than actual AI-generation differences in text.	Rae, I. (2024). The effects of perceived AI use on content perceptions. In Proceedings of the 2024 CHI Conference on Human Factors in Computing Systems (CHI '24). https://doi.org/10.1145/3613904.3642076	171	the effects of perceived ai use on content perceptions	3613904.3642076.pdf	Scopus	Main	(Rae, 2024)	Experiment	Health/Science	Unclear	Credibility	Message/article; Source/journalist	Provenance/authorship	Not reported	Not reported	Not applicable	Not applicable	FALSE
35	Do Users Really Care? Evaluating the User Perception of Disclosing AI-Generated Content on Credibility in (Sports) Journalism	Rossner, A.; Cassel, M.; Huschens, M.	2024	Mensch und Computer 2024 (MuC ’24)	Conference paper (ACM)	10.1145/3670653.3677490	3670653.3677490.pdf	Germany (online sample; German-language study)	154	Online survey experiment: between-subject disclosure condition (no disclosure vs correct disclosure vs manipulated disclosure); within-subject evaluation of 2 match reports (human-written then AI-generated).	Not clearly reported (online convenience sample).	Text (sports match report).	Sports journalism: Bundesliga match report (Eintracht Frankfurt vs SV Darmstadt 98).	AI match report generated with Rytr web-app using match facts (teams, scorers, key events), then checked for accuracy.	Yes (origin label manipulated by condition).	Top-of-article origin label: “Human” vs “AI”. Condition A: no labels; Condition B: correct labels; Condition C: labels swapped (manipulated).	Human-written vs AI-generated report; plus disclosure conditions (no/correct/manipulated).	Perceived credibility (expertise and trustworthiness ratings).	Human-written and AI-generated match reports received similar credibility ratings (no meaningful difference reported).	Origin disclosure (none vs correct vs manipulated) showed no significant influence on perceived credibility.	Not reported / not tested.	One-way ANOVA across disclosure conditions with Tukey HSD; credibility operationalized via expertise & trustworthiness scales.	Short conference paper; recruitment/source population unclear; fixed order (human then AI) may introduce order effects; single sports topic limits generalizability.	Rossner, A., Cassel, M., & Huschens, M. (2024). Do Users Really Care? Evaluating the User Perception of Disclosing AI-Generated Content on Credibility in (Sports) Journalism. In *Proceedings of Mensch und Computer 2024 (MuC ’24).* ACM. https://doi.org/10.1145/3670653.3677490	177	do users really care? evaluating the user perception of disclosing ai-generated content on credibility in (sports) journalism	3670653.3677490.pdf	Scopus	Main; Sensitivity	(Rossner et al., 2024)	Survey	Sports	Text	Credibility + Trust	Message/article; Source/journalist	Combined (provenance + disclosure)	No effect	No effect	No effect	No effect	FALSE
39	Automated News Reading in the Neural Age: Audience Reception and Perceived Credibility of a News Broadcast Read By a Neural Voice	Heiselberg, L.; Blom, J. N.; van Dalen, A.	2022	Journalism Studies	Journal article	10.1080/1461670X.2022.2052346	AutomatedNewsReadingintheNeuralAgeAudienceReceptionandPerceivedC.pdf	Denmark (Danish radio listeners).	12	Qualitative reception analysis: participants listened to a full radio news broadcast read by a neural voice; interviews conducted first unprimed (no mention of automation) then primed (told the voice was artificial).	Recruitment via Wilke A/S online panel; screened for Danish radio listeners.	Audio (radio news broadcast with synthetic/neural voice).	Radio news broadcast (general news).	Neural text-to-speech “news reader” voice (Microsoft Azure) used to read the broadcast (voice automation rather than automated writing).	Yes (researcher disclosure during interview; primed vs unprimed phases).	Participants were not initially told the news reader was synthetic; later informed and asked to reflect on credibility and appropriateness.	Unprimed vs primed disclosure of the neural voice; human radio readers used as an implicit reference point in interviews.	Audience reception themes, perceived credibility, authenticity, emotionality, and appropriateness of automated news reading.	Perceived credibility of the neural news reader depended on listener interpretations: some suspected automation and reacted negatively; others assumed a human reader and evaluated it positively.	When informed about automation, transparency was framed as a prerequisite for credibility; lack of emotionality in the voice influenced evaluations and perceived authenticity.	Qualitatively identified audience types (“perspicacious” vs “oblivious”) shaped reactions to automation and disclosure.	Qualitative thematic analysis from interviews (no inferential statistics).	Rich qualitative insights but small sample (n=12) and Denmark-specific radio context; disclosure manipulation occurred within interview setting rather than in naturalistic exposure.	Heiselberg, L., Blom, J. N., & van Dalen, A. (2022). Automated News Reading in the Neural Age: Audience Reception and Perceived Credibility of a News Broadcast Read By a Neural Voice. Journalism Studies, 23(8), 896–914. https://doi.org/10.1080/1461670X.2022.2052346	75	automated news reading in the neural age: audience reception and perceived credibility	AutomatedNewsReadingintheNeuralAgeAudienceReceptionandPerceivedC.pdf	Scopus; Web of Science	Main	(Heiselberg et al., 2022)	Qualitative	General/Multiple	Text; Audio	Credibility	Message/article; Outlet	Provenance/authorship	Not reported	Not reported	Not applicable	Not applicable	FALSE
41	Communication Strategy of AI-application in News Reporting: Human Values or Technological Effectiveness?	Bykov, I. A.; Kurushkin, S. V.	2025	2025 Communication Strategies in Digital Society Seminar (ComSDS)	Conference paper (IEEE)	10.1109/ComSDS65569.2025.10971293	Communication_Strategy_of_AI-application_in_News_Reporting_Human_Values_or_Technological_Effectiveness.pdf	Not specified (pilot survey; likely Russian-speaking respondents).	108	Online survey: participants evaluated/identified authorship of news materials generated by ChatGPT vs written by journalists, and rated attitudes toward AI application in news reporting.	Not reported (pilot study sample).	Text news articles.	News stories (e.g., crime-related headlines; example texts from ChatGPT and Interfax journalists).	One news story generated via ChatGPT prompt; comparison story written by Interfax journalists.	No explicit disclosure label; participants were asked to determine whether news materials were written by a person or a language model.	Authorship treated as a detection/attribution task rather than a byline/disclosure manipulation.	ChatGPT-generated news vs human-written news (Interfax).	Authorship detection; attitudes about trust, ethics, emotionality, and perceived effects of AI on fake news.	Low authorship detection accuracy for both human-written and AI-generated news; many respondents expressed ambivalent attitudes (e.g., majority agreed AI will increase fake news, but also that AI news can be trusted).	Not a disclosure-effect test; results focus on detection and communication strategy framing.	Not reported.	Descriptive survey results (agreement percentages); pilot study.	Brief conference paper; limited methodological detail (recruitment, scales) and unclear stimulus exposure procedure.	Bykov, I. A., & Kurushkin, S. V. (2025). Communication Strategy of AI-application in News Reporting: Human Values or Technological Effectiveness? In *2025 Communication Strategies in Digital Society Seminar (ComSDS).* IEEE. https://doi.org/10.1109/ComSDS65569.2025.10971293	121	communication strategy of ai-application in news reporting: human values or technological effectiveness?	Communication_Strategy_of_AI-application_in_News_Reporting_Human_Values_or_Technological_Effectiveness.pdf	Scopus	Main	(Bykov & Kurushkin, 2025)	Survey	General/Multiple	Unclear	Trust	Unclear	Provenance/authorship	Not reported	Negative	Not applicable	Not applicable	FALSE
42	Contextual Changes, Credible Conclusions? A Direct and Conceptual Replication of Shen et al.'s (2019) Study on Online Image Credibility	Haim, M.; Knöpfle, P.; Breuer, J.	2025	Media Psychology	Journal article	10.1080/15213269.2025.2595452	Contextual Changes Credible Conclusions A Direct and Conceptual Replication of Shen et al. s 2019 Study on Online Image Credibility.pdf	Study 1: USA (MTurk via CloudResearch); Study 2: Germany (SoSci Panel).	Study 1 n=634; Study 2 n=513.	Two online experimental replications of Shen et al. (2019): direct replication using original manually fabricated images (US sample) and conceptual replication using AI-generated fake images and German-context adaptations (German sample).	Study 1: MTurk participants recruited via CloudResearch; Study 2: German-language SoSci Panel (academic convenience panel).	Image + short text (news items with forged/fake images embedded in social media/news website mock-ups).	Multiple public issues (direct replication: original issues; conceptual replication: German-adapted issues).	Conceptual replication updated fake images using text-to-image AI (Stable Diffusion and Adobe Firefly); direct replication used manually fabricated images from original study.	No explicit AI disclosure to participants (credibility judgment task about forged imagery).	—	Direct vs conceptual replication (manual vs AI-generated fake images); plus experimental cue manipulations (source credibility/type, intermediary credibility, popularity cues, embedding).	Perceived credibility of news items featuring forged imagery; predictors included internet skills, imaging/AI skills, social media use/value, issue attitudes, and demographics.	Updating fake images to AI-generated imagery did not produce strong new cue effects; overall patterns emphasized individual differences (internet skills, some platform use, issue attitudes) over source/intermediary/popularity cues.	No disclosure manipulation; study focuses on credibility heuristics rather than disclosure labels.	Age/gender and platform-use subsamples showed varying patterns; AI literacy/prior knowledge did not predict credibility in the conceptual replication.	ANCOVA models; replication-success evaluation (reported replication of 71% of original claims in direct replication and 86% in conceptual replication).	Strong open-science practices (materials/data); complex multi-condition design; AI component is limited to stimulus generation (not an AI-label/disclosure test).	Haim, M., Knöpfle, P., & Breuer, J. (2025). Contextual Changes, Credible Conclusions? A Direct and Conceptual Replication of Shen et al.’s (2019) Study on Online Image Credibility. *Media Psychology.* https://doi.org/10.1080/15213269.2025.2595452	80	contextual changes, credible conclusions? a direct and conceptual replication of shen et al.'s (2019) study on online image credibility	Contextual Changes Credible Conclusions A Direct and Conceptual Replication of Shen et al. s 2019 Study on Online Image Credibility.pdf	Scopus; Web of Science	Main	(Haim et al., 2025)	Unclear/other	Health/Science	Image	Credibility	Source/journalist	Provenance/authorship	Not reported	Not reported	Not applicable	Not applicable	FALSE
44	Readers’ Perception of Computer-generated News: Credibility, Expertise, and Readability	Graefe, A.; Haim, M.; Haarmann, B.; Brosius, H.-B.	2018	Journalism	Journal article	10.1177/1464884916681659	graefe-et-al-2016-readers-perception-of-computer-generated-news-credibility-expertise-and-readability (1).pdf	Germany (online panel; SoSci Panel).	986	Online experiment manipulating actual source (computer-generated vs journalist-written) and declared source/byline (computer vs journalist) across two news topics.	SoSci Panel (academic convenience online panel).	Text news articles.	Two topics: sports report and financial report.	Computer-generated news texts vs journalist-written texts (actual source manipulation).	Yes (declared source/byline manipulation).	Byline/declared source indicated the story was written by a journalist vs by a computer, independent of the true (actual) source.	Actual human vs computer-generated writing; and declared journalist vs declared computer byline (2×2).	Credibility, perceived expertise, and readability.	Actual computer-generated texts were evaluated as at least as credible/expert as journalist-written texts (and sometimes higher), but were perceived as less readable.	Declared source cues had only small and inconsistent effects; overall evaluations were more strongly linked to the text itself than the declared (human vs computer) byline.	Not reported.	Factorial analyses (2×2) across topics; outcomes included credibility, expertise, readability with comparisons of real vs declared source effects.	Early foundational study; uses algorithmic news generation in constrained domains (sports/finance) and non-probability online panel; disclosure is operationalized via byline rather than broader transparency context.	Graefe, A., Haim, M., Haarmann, B., & Brosius, H.-B. (2018). Readers’ Perception of Computer-generated News: Credibility, Expertise, and Readability. *Journalism, 19*(5), 595–610. https://doi.org/10.1177/1464884916681659	198	readers’ perception of computer-generated news: credibility, expertise, and readability	graefe-et-al-2016-readers-perception-of-computer-generated-news-credibility-expertise-and-readability (1).pdf	Scopus; Web of Science	Main	(Graefe et al., 2018)	Experiment	Economy/Finance	Text	Credibility	Message/article; Source/journalist	Provenance/authorship	Negative	Not reported	Not applicable	Not applicable	FALSE
45	Knowledge of automated journalism moderates evaluations of algorithmically generated news	Jang, W.; Kwak, D.H.; Bucy, E.	2024	New Media & Society	Journal article	10.1177/14614448221142534	jangkwakbucy2022_algorithmicnewsevaluation.pdf	United States (online sample; Prolific)	Exp1 n=101; Exp2 n=220 (total n=321; after exclusions where applicable)	Two online experiments. Exp1: 2 (declared story source: journalist vs robot reporter) × 2 (algorithm description: human-like vs machine-like) between-subjects; 3 within-subject story topics (baseball/football/basketball). Exp2: 2 (declared story source: journalist vs robot reporter) × 2 (AJ knowledge explanation vs control) between-subjects; 3 within-subject story topics.	Online recruitment via Prolific (U.S. participants).	Text-based news stories (short sports recaps).	Sports news (baseball, football, basketball).	Authorship attributed to automated journalism (“Robot Reporter”) vs human journalist; algorithm described as machine-like vs human-like (Exp1). Likely same text content across attribution conditions (manipulation via label/description).	Yes—explicit authorship attribution/byline plus algorithm description; Exp2 additionally provided an explanatory primer about automated journalism.	Robot condition described as news “generated automatically from available online sources using a computational algorithm,” attributed to “Robot Reporter.” Exp1 varied algorithm description (human-like vs machine-like). Exp2 provided explanation/definition of automated journalism to increase participant knowledge.	Robot (AJ) vs human journalist; human-like vs machine-like algorithm description (Exp1); AJ knowledge primer vs control (Exp2).	Perceived credibility; reading satisfaction; narrative immersion/transportation; emotional involvement; article liking; behavioral consequences (e.g., intentions related to engagement).	Robot/AJ attribution generally reduced credibility and satisfaction compared to a human journalist, but effects depended on participants’ knowledge of automated journalism and on whether the algorithm was framed in more human-like vs machine-like terms.	Providing contextual information about what automated journalism is (and framing the algorithm in more human-like terms) can attenuate negative evaluations of AI-attributed news; disclosure that is only a “robot reporter” cue without understanding may trigger algorithm aversion.	Moderators examined include AJ knowledge/awareness (Exp2), algorithm description anthropomorphism (Exp1), and age (older respondents showed stronger negative reactions to machine-like algorithm framing).	Exp1: main effect of declared source on credibility (journalist > robot), reported as F(1,97)=4.97, p<.05. Exp1 also reported a 3-way interaction (source × description × age) on reading satisfaction; machine-like framing reduced satisfaction more for older respondents. Exp2: significant interaction of story source × knowledge intervention on credibility (AJ primer increased credibility evaluation…	Strengths: randomized experiments; multiple story topics; tests both attribution and knowledge/anthropomorphism framing. Limitations: sports-only context; likely label-based manipulation (unclear if text itself was AI-written); generalizability to other news beats and real-world disclosures may be limited.	Jang, W., Kwak, D. H., & Bucy, E. (2024). Knowledge of automated journalism moderates evaluations of algorithmically generated news. New Media & Society, 26(10), 5898–5922. https://doi.org/10.1177/14614448221142534	196	knowledge of automated journalism moderates evaluations of algorithmically generated news	jangkwakbucy2022_algorithmicnewsevaluation.pdf	Scopus; Web of Science	Main	(Jang et al., 2024)	Experiment	General/Multiple	Unclear	Credibility	Source/journalist	Provenance/authorship	Not reported	Not reported	Not applicable	Not applicable	TRUE
46	Disappearing Authorship: Ethical Protection of AI-Generated News from the Perspective of Copyright and Other Laws	Krausová, A.; Moravec, V.	2022	JIPITEC (Journal of Intellectual Property, Information Technology and Electronic Commerce Law)	Journal article (legal/ethics + pilot qualitative study)	—	krausova_pdf.pdf	Czech Republic (newsroom professionals: editors at E15; journalists at Czech News Agency/ČTK)	Pilot qualitative study: n=20 semi-structured interviews (10 editors at E15; 10 journalists at ČTK).	Primarily normative legal/ethical analysis, complemented by a pilot qualitative study (semi-structured interviews) exploring newsroom professionals’ perceptions of AI-generated news, authorship, responsibility, and disclosure practices (incl. comparison across two Czech news organizations).	Purposive recruitment of newsroom professionals from E15 (editors) and ČTK (journalists); interview dates reported (E15: Sep 2020; ČTK: Feb 2021).	Discussion of AI-generated news content and disclosure practices; interviewees were shown AI-generated news items (e.g., with a robot icon and a disclosure statement).	AI-generated/automated news; newsroom adoption and attribution/ethical protection.	AI-generated news produced by software “with help of AI” (news bot); focus on “robot-authored”/machine-generated outputs and their legal/ethical status.	Yes—study documents real-world disclosure practice (robot icon + statement) and participants’ views about whether/when to disclose AI generation.	E15 reportedly used an icon of a robot and a statement such as “the news is generated by software with help of AI.” Participants discussed whether AI involvement should be indicated and how authorship/responsibility should be attributed.	Comparison of practices/perceptions across two organizations (E15 commercial outlet vs ČTK public service/news agency); human-authored vs AI-generated (discussed conceptually and via example disclosures).	Qualitative themes: perceived agency and responsibility for AI-generated news; importance of authorship attribution; attitudes toward disclosure; organizational/business-model differences in adoption and transparency.	Not a controlled audience test; provides newsroom-professional perspectives on AI-generated news and how perceived agency/responsibility influences views of AI ‘authorship.’	Documents a concrete disclosure format (robot icon + explicit statement) and reports mixed views: commercial outlet saw business incentives to signal novelty of AI; public service agency emphasized accountability concerns and was more cautious toward publishing AI outputs without human oversight.	Organizational context (commercial vs public service), perceived risk/accountability, and type of content (routine vs interpretive/opinion) appear to shape attitudes toward AI adoption and disclosure.	Qualitative pilot study (no inferential statistics). Interview sample: 20 newsroom professionals across two Czech organizations.	Strengths: combines legal/ethical analysis with primary qualitative data from practitioners; includes comparison across newsroom types. Limitations: small, single-country professional sample; not an audience study; findings may not generalize beyond Czech contexts or beyond the studied organizations.	Krausová, A., & Moravec, V. (2022). Disappearing authorship: Ethical protection of AI-generated news from the perspective of copyright and other laws. *JIPITEC*, 13, 132–144.	276	disappearing authorship: ethical protection of ai-generated news from the perspective of copyright and other laws	krausova_pdf.pdf	Scopus	Main	(Krausová & Moravec, 2022)	Qualitative	Sports	Image	Trust	Message/article	Provenance/authorship	Not reported	Not reported	Not applicable	Not applicable	FALSE
49	All the News That’s Fit to Fabricate: AI-Generated Text as a Tool of Media Misinformation	Kreps, S.; McCain, R.M.; Brundage, M.	2022	Journal of Experimental Political Science	Journal article	10.1017/XPS.2020.37	ssrn-3525002.pdf	United States (online participants via Amazon Mechanical Turk).	Three experiments; Exp1: n≈1,512 (3 AI model-size groups); Exp2: >1,500; Exp3: n=600 (200 per AI model-size condition).	Three online experiments evaluating human-written baseline vs GPT-2–generated news (varying model sizes). Exp1 compared perceived credibility and ability to detect AI text across model sizes vs a human baseline. Exp2 used a 3×3 design manipulating story ideology (left/center/right) and story source (human original vs AI-generated vs AI-generated + disclaimer). Exp3 tested credibility evaluations …	Amazon Mechanical Turk (U.S. adult participants).	Text-based news articles (human-written baseline and AI-generated variants).	News/current affairs (e.g., foreign policy and U.S. politics; specific topics include North Korea–related story and immigration caravans).	GPT-2 language-model–generated news stories (355M, 774M, 1.5B parameter models).	Mixed: many conditions did not disclose AI generation; Exp2 included an AI-generated-with-disclaimer condition (disclaimer text provided in appendix).	Exp2 included an AI-generated story condition with a disclaimer/label indicating the story was AI-generated (exact wording not extracted here); other conditions presented AI-generated text without disclosure.	Human baseline vs AI-generated text; AI model sizes; AI-generated with vs without disclaimer; ideological slant of story (left/center/right).	Perceived credibility (believability, accuracy, clarity); ability to distinguish AI vs human authorship; engagement; and downstream attitude measures (e.g., foreign policy/immigration views) in some experiments.	Participants had difficulty distinguishing GPT-2–generated news from human-written text; perceived credibility of AI-generated text was often comparable to human baseline, with higher-capacity models tending to yield higher credibility ratings (diminishing returns).	Adding a disclaimer to AI-generated stories (Exp2) was tested as a mitigation strategy; effects depend on context and are not fully summarized here (see full text/appendix for exact disclaimer and effect sizes).	Moderators/conditions include AI model size (text quality), ideological slant, and (in Exp2) presence of disclosure; partisan identity is discussed as relevant to credibility and policy attitudes.	Exp1 sample sizes reported as n=501 (355M), n=507 (774M), n=504 (1.5B). Exp3 used n=600 (200 per model size). Outcomes include a credibility index (believable/accurate/clear). Paper reports limited attitude change from exposure to AI-generated stories, despite high perceived credibility.	Strengths: multi-experiment design; systematic variation in model size and disclosure; realistic news-like stimuli. Limitations: MTurk convenience samples; GPT-2 (pre-ChatGPT era) may differ from current LLM outputs; some disclosure details rely on appendix; publication status may differ from SSRN version (later journal publication possible).	Kreps, S., McCain, R. M., & Brundage, M. (2022). All the News That’s Fit to Fabricate: AI-Generated Text as a Tool of Media Misinformation. Journal of Experimental Political Science, 9(1), 104–117. https://doi.org/10.1017/XPS.2020.37	53	all the news that’s fit to fabricate: ai-generated text as a tool of media misinformation	ssrn-3525002.pdf	Scopus	Main	(Kreps et al., 2022)	Unclear/other	Politics	Text	Credibility	Message/article	Provenance/authorship	Not reported	Not reported	Not applicable	Not applicable	TRUE
51	User Experience Design for Automatic Credibility Assessment of News	Schulz, L.; Schedl, M.; Groll, F.; Wallner, P.	2022	arXiv (preprint)	Preprint / conference-style paper (arXiv)	—	User_Experience_Design_for_Automatic_Credibility_A.pdf	Not explicitly stated in provided excerpt (online participants; study conducted in English; recruitment platform not specified in extracted snippets).	N=141 participants (experiment).	Between-subjects experiment with 3 conditions: (1) control/no automatic credibility assessment (ACA), (2) ACA with bar-chart explanation, (3) ACA with textual explanation. Participants judged credibility of 12 COVID-19 news items (mixture of true and false) and reported confidence, agreement, and perceptions of the system.	Online user study (recruitment platform not specified in extracted snippets).	News items about COVID-19 with/without an AI-based credibility score and explanation shown in an interface.	COVID-19 news (true/false items).	AI/ML-based Automatic Credibility Assessment (ACA) system providing a credibility score (1–10) and explanations (bar chart or text) based on linguistic features.	Yes—participants in ACA conditions were shown the system’s credibility rating (and confidence) and an explanation of why the rating was produced (depending on condition).	ACA conditions displayed a credibility score and confidence statement. Explanations used Shapley values to show contribution of linguistic features; presented either as a bar chart visualization or as a written text explanation.	No-ACA control vs ACA+bar chart vs ACA+text explanation.	Accuracy in identifying true vs false news; confidence; agreement with system; perceived usefulness; trust/perceived reliability; reliance/compliance measures (e.g., alignment with system score).	AI-assisted credibility assessment changed user judgments: participants with ACA support identified true news more correctly but (per authors) were less able to identify false news correctly; explanations improved perceived quality of the tool and user decision-making.	Explanation modality matters: providing interpretable explanations (bar chart or text) increased participants’ perception that the ACA was useful/reliable and improved decision confidence/acceptance compared with no explanation.	Main experimental moderator is explanation modality (none vs bar chart vs text). Authors also analyze item-level effects (true vs false) and user preferences for explanation format.	N=141; 3 conditions (control / bar chart / text). Participants evaluated 12 items. Results reported: ACA improved correct identification of true news; reduced correct identification of false news; both explanation modalities increased perceived usefulness and reliability and helped participants better decide credibility.	Strengths: experimentally tests interface-level explanations; uses multiple news items and measures both performance and perceptions. Limitations: domain-specific (COVID-19); potential over-reliance/automation bias; sample/recruitment details and ecological validity depend on full deployment context.	Schulz, L., Schedl, M., Groll, F., & Wallner, P. (2022). User experience design for automatic credibility assessment of news. *arXiv preprint* arXiv:2204.13943.	6	user experience design for automatic credibility assessment of news	User_Experience_Design_for_Automatic_Credibility_A.pdf	Scopus	Main	(Schulz et al., 2022)	Survey	Health/Science	Text; Image	Credibility + Trust	Message/article; Source/journalist	Provenance/authorship	Mixed/conditional	Mixed/conditional	Not applicable	Not applicable	TRUE
53	Can AI-Attributed News Challenge Partisan News Selection? Evidence from a Conjoint Experiment	Zoizner, A.; Matthes, J.; Corbu, N.; de Vreese, C.H.; Esser, F.; Koc-Michalska, K.; Schemer, C.; Theocharis, Y.; Zilinsky, J.	2025	The International Journal of Press/Politics	Journal article	10.1177/19401612251342679	zoizner-et-al-2025-can-ai-attributed-news-challenge-partisan-news-selection-evidence-from-a-conjoint-experiment.pdf	United States (Prolific sample; partisan identifiers; pure independents excluded).	N=2,011.	Preregistered conjoint experiment simulating a social-media feed with high-choice environment. Participants completed five choice tasks comparing pairs of news posts/headlines. Manipulated attributes include: source label (Fox News, MSNBC, CBS News, fictitious “AI News”), authorship attribution (human author vs AI vs no author disclosed), political slant (pro-left/pro-right/neutral), issue type (…	Prolific Academic (U.S. respondents), data collected Sept 24–26, 2024 (per notes).	Mock social media posts/headlines with manipulated source/authorship cues and engagement metrics.	Political news issues (both polarized and non-polarized topics).	AI-attributed news (fictitious “AI News” source described as publishing news generated entirely by AI without human intervention); authorship attribution also varied (AI vs human vs none).	Yes—participants were told items may be written by humans or generated by AI; conjoint explicitly manipulated AI authorship attribution and an AI-only outlet label.	Intro text informed participants each item may be human- or AI-generated; some items from “AI News” (AI-only, no human intervention). In tasks, authorship attribute set to human/AI/no author and source attribute set to partisan/neutral/AI-only outlet.	AI-attributed vs human-attributed items; like-minded partisan vs cross-cutting partisan vs neutral outlets; author disclosure vs no disclosure; varying issue polarization and social engagement cues.	Perceived trustworthiness (attitude/preference in conjoint choice) and willingness to read/select the story (behavioral choice).	AI-attributed news was evaluated negatively: participants avoided AI-attributed news about as much as cross-cutting partisan sources and strongly preferred like-minded sources; AI did not serve as a “neutral alternative” to reduce partisan selective exposure.	AI attribution/disclosure (human vs AI vs none; plus AI-only outlet label) did not increase selection of cross-cutting content; instead, AI cues were associated with mistrust and reduced willingness to read, indicating disclosure can trigger resistance rather than trust gains.	Effects remained stable across polarized vs non-polarized issues and across individual differences (attitudes toward AI, political extremity, media trust), suggesting limited moderation by these variables in this setting.	N=2,011; conjoint with 5 choice tasks. Main patterns: strong preference for like-minded sources; AI-attributed news evaluated similarly to cross-cutting sources for both trustworthiness and willingness-to-read outcomes; robustness checks reported for issue polarization and individual-difference moderators.	Strengths: preregistered; large, well-powered sample; ecological design mimicking social media; multiple cues manipulated simultaneously. Limitations: forced-choice design (no ‘avoid news’ option); AI role described generally (not task-specific); fictitious AI outlet may affect realism; mechanisms harder to isolate in conjoint designs.	Zoizner, A., Matthes, J., Corbu, N., de Vreese, C. H., Esser, F., Koc-Michalska, K., Schemer, C., Theocharis, Y., & Zilinsky, J. (2025). Can AI-attributed news challenge partisan news selection? Evidence from a conjoint experiment. *The International Journal of Press/Politics*, 1–26. https://doi.org/10.1177/19401612251342679	208	can ai-attributed news challenge partisan news selection? evidence from a conjoint experiment	zoizner-et-al-2025-can-ai-attributed-news-challenge-partisan-news-selection-evidence-from-a-conjoint-experiment.pdf	Web of Science	Main; Sensitivity	(Zoizner et al., 2025)	Experiment	Politics	Unclear	Credibility + Trust	Message/article; Outlet	Combined (provenance + disclosure)	Not reported	Negative	Not applicable	Not applicable	FALSE
54	Enhancing media literacy: The effectiveness of (Human) annotations and bias visualizations on bias detection	Spinde, T.; Wu, F.; Gaissmaier, W.; Demartini, G.; Echizen, I.; Giese, H.	2025	Information Processing and Management	Journal article	10.1016/j.ipm.2025.104244	1-s2.0-S0306457325001852-main.pdf	Study 1: Prolific (US + UK; representative sample by age/sex/ethnicity). Study 2: Prolific (US residents; balanced gender; high approval).	Study 1: N=470 analyzed (512 recruited). Study 2: N=846 analyzed (1,121 recruited).	Two online experiments with a teaching phase (annotated/visualized text) and a testing phase (unlabeled/new-topic text). Between-subjects assignment to label/visualization conditions to test learning and generalization after intervention removal.	Prolific (Study 1 representative quotas for sex/age/ethnicity; US/UK). Prolific (Study 2: US residency + English fluency; paid).	Text (news sentences and full news articles; bias annotations/visualizations in teaching; unmarked text in testing).	Media bias / biased language. Study 1 uses BABE sentences from diverse U.S. news outlets; Study 2 uses full articles on multiple topics (e.g., Myanmar/Aung San Suu Kyi; Kyle Rittenhouse/US weapon restrictions) plus a neutral test article.	AI-generated bias labels produced by a RoBERTa-based classifier (BiasRoBERTa) fine-tuned on BABE; Study 2 uses human-rated biased phrases/sentences and politicized phrase cues within a visualization interface.	Participants are shown intervention content; Study 1 explicitly compares Human vs AI-generated labels (with a control group).	Study 1: teaching sentences marked with Human (BABE expert) vs AI-generated bias labels vs Control; testing sentences unmarked for all. Study 2: 12 intervention conditions combining sentence/phrase/politicized phrase labels and an 'analysis bar' with optional context/synonyms.	Study 1: Human labels vs AI labels vs Control. Study 2: 3 (sentence labeling: absent/simple/advanced) × 2 (biased phrase labels: absent/present) × 2 (politicized phrase labels: absent/present).	Bias awareness and detection accuracy: sentence bias classification; detection/annotation of biased language in unmarked news; generalization to new topics; ideological effects on performance.	Both Human and AI sentential bias labels significantly improved bias classification vs control (p<.001), but Human labels were more effective (reported d≈0.42 vs d≈0.23).	Across interventions, teaching with biased sentence or phrase labels produced the best post-removal detection; politicized phrase labels reduced accuracy.	Effectiveness largely independent of ideology; conservative participants were generally less accurate (and an ideology × performance interaction was noted).	Preregistered hypotheses and exclusion criteria; reports effect sizes and p-values (e.g., p<.001). Study 2 uses large N (846) and between-subjects factorial design to compare interventions.	Strengths: large samples, preregistration, explicit generalization test after visualization removal. Limitations: Prolific sampling and selected topics; AI labels are classifier-based (imperfect agreement with human labels).	Spinde, T.; Wu, F.; Gaissmaier, W.; Demartini, G.; Echizen, I.; Giese, H. (2025). Enhancing media literacy: The effectiveness of (Human) annotations and bias visualizations on bias detection. Information Processing and Management, 62, 104244. https://doi.org/10.1016/j.ipm.2025.104244	42	enhancing media literacy: the effectiveness of (human) annotations and bias visualizations on bias detection	1-s2.0-S0306457325001852-main.pdf	Scopus; Web of Science	Sensitivity	(Spinde et al., 2025)	Unclear/other	Politics	Text	Credibility	Unclear	Combined (provenance + disclosure)	Mixed/conditional	Not reported	Mixed/conditional	Not reported	TRUE
55	Deceptive Explanations by Large Language Models Lead People to Change their Beliefs About Misinformation More Often than Honest Explanations	Danry, V.; Pataranutaporn, P.; Groh, M.; Epstein, Z.; Maes, P.	2025	Proceedings of the 2025 CHI Conference on Human Factors in Computing Systems (CHI '25)	Conference paper	10.1145/3706598.3713408	3706598.3713408.pdf	Prolific (US citizens).	N=589 analyzed (596 recruited); 11,780 headline observations (23,980 total observations incl. trivia).	Preregistered online experiment: participants rated the truth of 20 statements, received AI feedback (classification-only vs classification+explanation), and could revise beliefs. Mixed design with between-subjects statement domain (news headlines vs trivia) and feedback type, and within-study variation in honest vs deceptive explanations and logical validity.	Prolific; US citizens; compensated; demographic exclusions reported.	Text (news headlines/trivia statements) + AI-generated explanations.	Misinformation / truth discernment across varied topics (headline-style statements).	GPT-3 (davinci-2) used to generate honest and deceptive explanations via prompt engineering; AI agent provided true/false feedback with/without explanations.	Yes (participants told they were collaborating with an AI system; deception disclosed during debrief).	Task framed as collaboration with an AI system; debrief informed participants that all feedback was AI-generated and that some feedback/explanations were deceptive.	No-explanation vs explanation; honest vs deceptive explanations; logically valid vs invalid explanations; news vs trivia domains.	Belief change/revision and belief accuracy about misinformation; trust/credibility of AI feedback; examination of conditions under which deceptive explanations succeed.	Deceptive LLM explanations prompted belief changes more often than honest explanations, increasing belief in false headlines and undermining true ones; deception effects were weaker for logically invalid explanations.	No disclosure manipulation (AI involvement disclosed in study framing; deception disclosed post hoc).	Logical validity and individual differences (e.g., critical thinking/CRT and trust in agent) examined as moderators of belief updating.	Large-N observational unit (headline-level). OLS regressions on belief ratings; preregistered design and exclusions; US-only Prolific sample.	Strengths: preregistration and large dataset. Limitations: simulated interaction setting; model is GPT-3-era; results may depend on curated deceptive prompting and selected statements.	Danry, V.; Pataranutaporn, P.; Groh, M.; Epstein, Z.; Maes, P. (2025). Deceptive Explanations by Large Language Models Lead People to Change their Beliefs About Misinformation More Often than Honest Explanations. In Proceedings of the 2025 CHI Conference on Human Factors in Computing Systems (CHI '25). ACM. https://doi.org/10.1145/3706598.3713408	185	deceptive explanations by large language models lead people to change their beliefs about misinformation more often than honest explanations	3706598.3713408.pdf	Scopus	Main	(Danry et al., 2025)	Experiment	General/Multiple	Text	Credibility	Message/article; Source/journalist	Provenance/authorship	Negative	Not reported	Not applicable	Not applicable	FALSE
56	Feeds of Distrust: Investigating How AI-Powered News Chatbots Shape User Trust and Perceptions	Govers, J.; Pareek, S.; Velloso, E.; Gonçalves, J.	2025	ACM Transactions on Interactive Intelligent Systems	Journal article	10.1145/3722227	3722227.pdf	Prolific (US-based participants).	N=100.	Online experiment simulating chatbot-augmented news across four topics. 2 (news stance: pro/anti) × 3 (chatbot stance: pro/anti/control without chatbot) design, repeated within-subjects across topics with counterbalancing to ensure each participant experienced congruent, incongruent, and control conditions.	Prolific; US location; balanced gender and political orientation via filters; first-language English speakers.	Text (news articles) + interactive text chatbot responses (LLM).	Four current-events topics: Fukushima water discharge; US aid to Ukraine; TikTok ban; Green New Deal.	GPT-4-based chatbot with injected prompts to produce pro/anti-topic biased responses (with cited evidence); news articles sourced via Ground News and de-identified to remove brand/source effects.	Yes (participants told they would read news and interact with an AI; stance/source intentionally not disclosed during tasks).	Plain-language statement describing reading news and interacting with an AI to learn about topics; no disclosure of intended stance or original sources for news or AI during the experiment.	News-only control vs news+chatbot; congruent vs incongruent stance alignment; pro vs anti stance across topics.	Change in political opinion on propositions; trust in news articles vs trust in chatbot; perceived persuasiveness/capability to influence; qualitative reflections on AI vs articles.	Chatbot-augmented news shaped opinions and trust: participants could shift toward the chatbot’s biased stance, especially when chatbot and news were congruent; interactive chat was often perceived as persuasive relative to static articles.	No explicit transparency/disclosure manipulation beyond chatbot presence/absence and deliberate non-disclosure of stance/source.	Education, initial opinion, topic knowledge, and propensity-to-trust, plus stance congruence, modeled as predictors/moderators in mixed models.	Power analysis (target N≥92). Quantitative analysis with CLMM/GLMM; repeated measures across 4 topics; includes qualitative open-ended responses.	Strengths: realistic 'news+chat' use case and multi-topic within-subject design. Limitations: modest N, US-only, de-identified sources reduce ecological source cues; chatbot behavior depends on prompt design.	Govers, J.; Pareek, S.; Velloso, E.; Gonçalves, J. (2025). Feeds of Distrust: Investigating How AI-Powered News Chatbots Shape User Trust and Perceptions. ACM Transactions on Interactive Intelligent Systems, 15(4), Article 20. https://doi.org/10.1145/3722227	187	feeds of distrust: investigating how ai-powered news chatbots shape user trust and perceptions	3722227.pdf	Scopus; Web of Science	Main	(Govers et al., 2025)	Unclear/other	Politics	Text	Credibility + Trust	Message/article; Source/journalist	Provenance/authorship	Negative	Not reported	Not applicable	Not applicable	FALSE
57	Artificial intelligence versus journalists: The quality of automated news and bias by authorship using a Turing test	La-Rosa Barrolleta, L.A.; Sandoval-Martín, T.	2024	Anàlisi: Quaderns de Comunicació i Cultura	Journal article	10.5565/rev/analisi.3681	Artificial_intelligence_versus_journalists_The_qua.pdf	Spain (mostly Spanish communication/journalism students; mean age ≈21.7).	N=128 analyzed (balanced 32 per condition; N=222 initial).	Online Turing-test experiment with 2×2 between-subjects manipulation: Real authorship (human journalist vs automated NLG) × Declared authorship label (human journalist vs AI).	Survey links distributed via Universidad Carlos III de Madrid journalism program networks (students/staff sharing links); May 2020.	Text (COVID-19 daily-figures news article; standardized layout).	Health/COVID-19 information.	Automated article produced by Narrativa NLG software; human article written by Efe news agency journalists.	Yes (declared authorship label manipulated; real vs declared authorship can be congruent or incongruent).	Four conditions: Real Jour*Dec Jour; Real Jour*Dec AI; Real AI*Dec Jour; Real AI*Dec AI.	Real authorship (AI vs human) and declared authorship (AI vs human) effects and their interaction on perceived quality.	Perceived credibility, readability, and journalistic expertise; author believability and narrative vividness.	No significant differences between AI-generated vs human-written articles on core quality dimensions (both perceived as similarly credible).	Declared authorship influenced perceptions: AI-labeled author perceived as more believable, while human journalist perceived as producing a more lively narrative.	Participant specialization/background (journalism education) showed some differences; otherwise limited demographic effects reported.	Bootstrapping (1,000 samples) due to non-normality; one-way ANOVAs for factors (A=2 or A=4) with post hoc tests (Tukey HSD / Games-Howell).	Single-topic, two-text stimuli; young and journalism-heavy sample; early pandemic timing. Strength: controlled presentation removes confounds from outlet design cues.	La-Rosa Barrolleta, L.A.; Sandoval-Martín, T. (2024). Artificial intelligence versus journalists: The quality of automated news and bias by authorship using a Turing test. Anàlisi: Quaderns de Comunicació i Cultura, 70, 15–36. https://doi.org/10.5565/rev/analisi.3681	266	artificial intelligence versus journalists: the quality of automated news and bias by authorship using a turing test	Artificial_intelligence_versus_journalists_The_qua.pdf	Scopus	Main	(La-Rosa & SANDOVAL-MARTIN, 2024)	Experiment	Health/Science	Text	Credibility	Source/journalist	Provenance/authorship	No effect	Not reported	Not applicable	Not applicable	FALSE
58	Generative AI in the News: The Impact of Framing on Public Attitude and Engagement	Chen, M.; Koratsky, I.C.; Liu, F.; Nah, S.	2025	HCII 2025 (Lecture Notes in Artificial Intelligence, LNAI 15821)	Conference proceeding / book chapter	10.1007/978-3-031-93418-6_1	Chenetal.2025.pdf	United States (Facebook pages of major liberal and conservative news outlets; audience reactions/comments).	550 Facebook posts (headlines + descriptions) and 34,098 user comments (collected 11/30/2022–3/08/2024).	Computational content analysis: topic modeling (LDA) and framing analysis of news headlines vs Facebook post descriptions about generative AI; sentiment/emotion analysis of user comments; regression models predicting engagement metrics by outlet ideology and framing.	N/A (archival social media data via CrowdTangle and Facebook scraping).	Text (headlines, Facebook descriptions, user comments).	Media framing of generative AI (e.g., ChatGPT, Bard/Gemini, DALL·E, Copilot, Claude, Sora) and audience engagement/emotions on Facebook.	Study analyzes media coverage about generative AI (not AI-generated news stimuli); uses computational methods (LDA topic modeling; NRCLex and VADER sentiment/emotion tools).	Not applicable (no disclosure manipulation).	N/A.	Headlines vs Facebook descriptions; liberal-leaning vs conservative-leaning outlets; engagement metrics (likes/shares/comments and reaction types).	Framing/topics in headlines vs descriptions; audience engagement (shares/likes/comments) and emotional reactions (e.g., trust, anger) in comments.	Findings indicate (i) headlines and descriptions cover similar GenAI topics but descriptions broaden keywords while omitting social-benefits discussion; (ii) conservative outlets use more positive/trusting language than liberal outlets; (iii) liberal audiences show more positive engagement while conservative audiences express more anger.	Not applicable.	Outlet partisan leaning and platform layer (headline vs description) shape framing and engagement patterns.	Data collection via CrowdTangle + scraping; LDA for themes; sentiment/emotion via NRCLex and VADER; separate regression models per engagement metric.	Observational/archival (no causal inference); limited to selected outlets and Facebook platform; timeframe ends March 2024.	Chen, M.; Koratsky, I.C.; Liu, F.; Nah, S. (2025). Generative AI in the News: The Impact of Framing on Public Attitude and Engagement. In Degen, H.; Ntoa, S. (Eds.), HCII 2025, LNAI 15821 (pp. 3–21). Springer. https://doi.org/10.1007/978-3-031-93418-6_1	10	generative ai in the news: the impact of framing on public attitude and engagement	Chenetal.2025.pdf	Scopus	Main	(Chen et al., 2025)	Unclear/other	Politics	Text	Trust	Message/article; Source/journalist	Provenance/authorship	No effect	No effect	Not applicable	Not applicable	FALSE
59	“Everything is believable”. Credibility of disinformation produced by using AI and the perception of Spanish communication students	García-Marín, D.; Suárez-Álvarez, R.; García-Jiménez, A.	2025	Revista de Comunicación	Journal article	10.26441/RC24.2-2025-3872	en_2227-1465-rcudep-24-02-183.pdf	Spain (communication students at Rey Juan Carlos University; classroom-controlled administration).	N=245 students.	Controlled classroom survey (within-subjects): participants rated 6 short news items on truthfulness, accuracy, and clarity (1–5 Likert). Items included AI-generated fake news (ChatGPT 3.5) with and without minimal human post-editing, plus true agency news; no disclosure that items mixed true and false content.	Convenience sample of communication students; administered on multiple days (9 Feb–3 Mar 2024) in classrooms; monitored to prevent web searching.	Text (headline + 2 paragraphs; 100–150 words; no images).	Health, migration, and environment disinformation topics.	ChatGPT 3.5 generated fake items; HF items minimally post-edited by humans; true items sourced from news agencies.	No explicit disclosure that items were AI-generated; participants not informed the questionnaire contained both true and false news.	No authorship/veracity labels were provided; participants only rated the items on perceived qualities.	AI fake without post-editing (F) vs AI fake with minimal post-editing (HF) vs true agency news (T).	Perceived truthfulness, accuracy, clarity (and derived credibility); ability to distinguish AI fakes vs true; subgroup analyses by degree/year; predictors of perceived truthfulness.	Participants were largely unable to distinguish AI-generated fake news from true human-produced news; AI fake news was often perceived as more truthful/accurate/clear than true news.	No disclosure manipulation; results highlight the risk of highly credible AI-produced disinformation under non-disclosure conditions.	Limited/occasional effects by degree type and academic year; perceived accuracy predicted perceived truthfulness (regression).	Non-parametric tests (Kruskal–Wallis) and Spearman correlations; multiple linear regressions; ethics approval reported.	Strength: classroom control reduces cheating. Limitations: student sample and six short items; outcomes may depend on chosen prompts and topics; no disclosure condition only.	García-Marín, D.; Suárez-Álvarez, R.; García-Jiménez, A. (2025). “Everything is believable”. Credibility of disinformation produced by using AI and the perception of Spanish communication students. Revista de Comunicación, 24(2), 183–227. https://doi.org/10.26441/RC24.2-2025-3872	232	“everything is believable”. credibility of disinformation produced by using ai and the perception of spanish communication students	en_2227-1465-rcudep-24-02-183.pdf	Scopus	Main	(García-Marín et al., 2025)	Survey	Health/Science	Unclear	Credibility	Unclear	Provenance/authorship	Positive	Not reported	Not applicable	Not applicable	FALSE
60	AI vs. Human-Authored Headlines: Evaluating the Effectiveness, Trust, and Linguistic Features of ChatGPT-Generated Clickbait and Informative Headlines in Digital News	Gherhes, V.; Fărcașiu, M.A.; Cernicova-Buca, M.; Coman, C.	2025	Information	Journal article	10.3390/info16020150	information-16-00150.pdf	Romania (university students; Timisoara).	N=624 students (18–24).	Online questionnaire: participants evaluated headline triplets for 100 Romanian news articles (original human headline + ChatGPT-3.5 clickbait version + ChatGPT-3.5 informative version). Each participant rated one randomly assigned set of 10 triplets; authorship was blinded (no indication that 2/3 were AI-generated). Includes linguistic analysis of preferred headline types.	University students; invitations distributed by research team; online platform; data collected 25 Sep–20 Oct 2024; voluntary/no incentives.	Text (news headlines).	Romanian digital news headlines; clickbait vs informative styles (100 articles from RoCliCo clickbait corpus across 5 outlets).	ChatGPT-3.5 generated clickbait-style and informative-style headlines based on full article content (without seeing the original headline).	No explicit AI authorship disclosure (participants unaware that two headline variants were AI-generated).	Headline triplets presented without authorship information to elicit candid reactions; headline order randomized; responses coded post hoc by headline type.	Human-authored original vs AI clickbait vs AI informative; clickbait vs informative style; trust attitudes toward outlets frequently using clickbait.	Perceived trustworthiness/representativeness; perceived manipulation/misleadingness; intention to continue engaging with outlets; linguistic features linked to preferences.	AI-generated informative headlines were often perceived as most trustworthy/representative; clickbait headlines (regardless of source) were rated as misleading/manipulative, and frequent clickbait usage was associated with decreased trust.	No disclosure manipulation (authorship blinded).	Not a focal manipulation; analysis focuses on headline type/style effects and reported trust intentions.	Questionnaire reliability (Cronbach’s α≈0.786); balanced assignment of triplets; reported descriptive statistics for key trust/manipulation measures.	Student-only sample and Romanian context; headline-only evaluation (no article reading); no-disclosure design isolates style effects but cannot estimate labeling effects.	Gherhes, V.; Fărcașiu, M.A.; Cernicova-Buca, M.; Coman, C. (2025). AI vs. Human-Authored Headlines: Evaluating the Effectiveness, Trust, and Linguistic Features of ChatGPT-Generated Clickbait and Informative Headlines in Digital News. Information, 16, 150. https://doi.org/10.3390/info16020150	248	ai vs. human-authored headlines: evaluating the effectiveness, trust, and linguistic features of chatgpt-generated clickbait and informative headlines in digital news	information-16-00150.pdf	Scopus	Main	(Gherheş et al., 2025)	Unclear/other	General/Multiple	Text	Credibility + Trust	Message/article; Source/journalist	Provenance/authorship	Negative	Negative	Not applicable	Not applicable	FALSE
61	Interpretation of AI-Generated vs. Human-Made Images	Velásquez-Salamanca, D.; Martín-Pascual, M.Á.; Andreu-Sánchez, C.	2025	Journal of Imaging	Journal article	10.3390/jimaging11070227	jimaging-11-00227-v2.pdf	Online sample (country not specified); includes 71 visual professionals and 90 non-professionals.	N=161 participants; 32 images (24 AI-generated, 8 human-made); 5152 evaluations per question.	Online survey experiment: within-subjects exposure to 32 images (4 categories) in randomized order. Participants rated (1) believed source (AI vs human), (2) realism, and (3) credibility. Between-group comparison by visual professionalization (visual professionals vs non-professionals).	Online survey distributed 16 Apr–18 Jun 2024; recruitment platform not specified; informed consent obtained.	Images.	Human portraits, landscapes, everyday scenes, and detailed objects.	AI images generated using Midjourney, DALL·E 3 (Bing), and Adobe Firefly (March 2024 versions); human-made images drawn from an image repository (Freepik).	Yes (participants explicitly asked to classify each image as AI-generated vs human-made).	Each image paired with three questions including a source-identification judgment; images randomized to control for order effects.	AI-generated vs human-made images; visual professionals vs non-professionals; image category.	Source identification accuracy; perceived realism; perceived credibility; professionalization effects on these judgments.	Human-made images were more readily recognized and were rated as more realistic and more credible; AI-generated images were frequently misclassified as human-made (difficulty discerning origin).	No external provenance label/disclosure manipulation; study measures perceptions under uncertainty (participants guessing provenance).	Visual professionalization modestly influenced how source affected perceptions (small interaction effects reported).	Linear mixed models (p<0.005 threshold); segmented analyses by image category; reports overall identification rates (e.g., ~61% of AI images correctly identified).	Stimulus set intentionally imbalanced (3:1 AI:human). Recruitment/country details limited; outcomes may depend on tool versions/prompts and chosen human-image repository. | OA link: https://www.mdpi.com/2313-433X/11/7/227 (MDPI Journal of Imaging (open access))	Velásquez-Salamanca, D.; Martín-Pascual, M.Á.; Andreu-Sánchez, C. (2025). Interpretation of AI-Generated vs. Human-Made Images. Journal of Imaging, 11, 227. https://doi.org/10.3390/jimaging11070227	251	interpretation of ai-generated vs. human-made images	jimaging-11-00227-v2.pdf	Scopus	Main	(Velásquez-Salamanca et al., 2025)	Unclear/other	General/Multiple	Image	Credibility	Message/article; Source/journalist	Provenance/authorship	Positive	Not reported	Not applicable	Not applicable	FALSE
62	Journalists' Technological Trust and Willingness to Use Generative AI: A Perspective Based on Risk Perception Theory	Wu, Q.; Li, J.	2024	2024 5th International Conference on Intelligent Computing and Human-Computer Interaction (ICHCI)	Conference paper	10.1109/ICHCI63580.2024.10808120	Journalists_Technological_Trust_and_Willingness_to_Use_Generative_AI_A_Perspective_Based_on_Risk_Perception_Theory.pdf	Journalists/editors (sampling country not explicitly stated; authors affiliated with China).	N=357 valid responses (400 distributed).	Cross-sectional survey; confirmatory factor analysis (CFA) + structural equation modelling (SEM) testing perceived risk dimensions → technological trust → intention to use GenAI.	Online questionnaire distributed to journalism/media professionals via an online platform.	N/A (no media stimuli).	Journalists’ adoption intentions regarding generative AI tools in journalistic work.	Generative AI (GenAI) as the technology under evaluation (e.g., for automated news writing/personalization) rather than an experimental stimulus.	Not applicable (survey about adoption intentions; no disclosure manipulation).	N/A.	Risk dimensions (functional, psychological, social, temporal, privacy) and trust predicting intention to use; trust modelled as mediator.	Intention to use GenAI; trust in technology; perceived risk dimensions.	Technological trust positively predicts journalists’ intention to use GenAI; perceived risks negatively relate to intention.	Not applicable.	Trust mediates and reduces perceived risks (trust negatively associated with each risk dimension), shaping usage intention.	CFA + SEM in Amos/SPSS; questionnaire reliability reported; valid sample N=357.	Focuses on professionals’ adoption (not audience perceptions of AI-authored news). Sampling frame and country context are not fully specified in the paper beyond author affiliation.	Wu, Q.; Li, J. (2024). Journalists' Technological Trust and Willingness to Use Generative AI: A Perspective Based on Risk Perception Theory. In Proceedings of the 2024 5th International Conference on Intelligent Computing and Human-Computer Interaction (ICHCI). IEEE. https://doi.org/10.1109/ICHCI63580.2024.10808120	130	journalists' technological trust and willingness to use generative ai: a perspective based on risk perception theory	Journalists_Technological_Trust_and_Willingness_to_Use_Generative_AI_A_Perspective_Based_on_Risk_Perception_Theory.pdf	Scopus	Main	(Wu & Li, 2024)	Survey	Crime/Security	Unclear	Trust	Message/article	Provenance/authorship	Not reported	Not reported	Not applicable	Not applicable	FALSE
64	Uses of Generative AI in the Newsroom: Mapping Journalists’ Perceptions of Perils and Possibilities	Cools, H.; Diakopoulos, N.	2024	Journalism Practice	Journal article	10.1080/17512786.2024.2394558	Uses of Generative AI in the Newsroom Mapping Journalists Perceptions of Perils and Possibilities.pdf	The Netherlands and Denmark (journalists from NOS, NRC, and Berlingske Media; early adopters of GenAI tools).	15	Qualitative study: semi-structured interviews with journalists; thematic content analysis (open + axial coding) in NVivo; maps 16 use cases across news reporting process.	Convenience sampling via prior access to 3 legacy outlets; key contacts invited by email and asked to suggest additional respondents (snowball).	N/A (no audience stimuli; interviews about newsroom tool use).	Journalists’ reported uses of GenAI tools (ChatGPT/Bard/DALL‑E) across reporting phases; perceived opportunities (efficiency, data handling) and perils (accuracy/credibility risks, bias, ethics).	Generative AI tools (e.g., ChatGPT, Bard, DALL‑E) used as newsroom support tools across reporting/production/distribution.	Not applicable (study examines internal newsroom use; not user-facing AI labeling/disclosure).	N/A.	Not a controlled comparison; compares/organizes reported GenAI uses across phases of the reporting process and juxtaposes ‘perils’ vs ‘possibilities’.	Catalog of 16 GenAI use cases; journalists’ rationales for use/non-use; perceived benefits and risks (incl. harm to accuracy/credibility); ethical conditions and literacy needs for responsible use.	Journalists reported 16 GenAI use cases, mostly in production/distribution; they value efficiency but express concerns that GenAI can harm accuracy and journalistic credibility and amplify bias.	No disclosure/label intervention; transparency discussed normatively as part of ‘responsible use’ conditions rather than tested experimentally.	Early-adopter status and journalistic ‘gut feeling’ shaped rationales for using (or avoiding) GenAI; organizational context (outlet workflows) influences where GenAI is applied (mostly production/distribution).	N=15 interviews (8 men, 7 women); mean age 29.7 (range 24–56). Qualitative thematic content analysis with emergent codebook; initial coding and refinement (open/axial) conducted in NVivo.	Strength: rich qualitative mapping of concrete newsroom GenAI use cases; cross-national (NL/DK) perspectives. Limitations: small convenience sample focused on self-identified early adopters; self-report; findings may not generalize to non-adopters or other media systems.	Cools, H., & Diakopoulos, N. (2024). Uses of generative AI in the newsroom: Mapping journalists’ perceptions of perils and possibilities. *Journalism Practice*. https://doi.org/10.1080/17512786.2024.2394558	86	uses of generative ai in the newsroom: mapping journalists’ perceptions of perils and possibilities	Uses of Generative AI in the Newsroom Mapping Journalists Perceptions of Perils and Possibilities.pdf	Scopus; Web of Science	Main	(Cools & Diakopoulos, 2024)	Unclear/other	General/Multiple	Audio	Credibility	Source/journalist; Outlet	Provenance/authorship	Not reported	Not reported	Not applicable	Not applicable	FALSE
65	Source Credibility Matters: Does Automated Journalism Inspire Selective Exposure?	Jia, C.; Johnson, T.J.	2021	International Journal of Communication	Journal article	—	ojsadmin,+16546-49098-13-ED.pdf	United States (MTurk sample; online experiment conducted in 2019).	351	Mixed-design online experiment: 2(author attribution: human vs algorithm; between) × 3(article attitude: attitude-consistent vs attitude-challenging vs neutral; within) × 2(topic: gun control vs abortion; within). Measures include selection (selective exposure/avoidance), message credibility, and source credibility; mediation tested.	Amazon Mechanical Turk (US participants); paid $0.80; attention checks; exclusions for <18, repeated IPs, incomplete, failed checks.	Text news stories presented as screenshots from a fictional news site; byline manipulated (human staff reporter vs algorithm provider).	Political/controversial issues (gun control and abortion) with attitude-consistent, attitude-challenging, and neutral stories; tests selective exposure and credibility under human vs algorithm attribution.	Automated journalism attributed to an algorithm provider (‘Automated Insights’) vs human staff reporter.	Yes (explicit author attribution/byline cue shown before reading each story).	Byline displayed as “by Automated Insights” (algorithm) vs “by staff reporter Jim Richard” (human).	Human vs algorithm attribution; attitude-consistent vs attitude-challenging vs neutral; gun vs abortion topic; source credibility as mediator (PROCESS).	Selective exposure/avoidance (story selection); perceived message credibility; perceived source credibility; mediation of partisanship effects via source credibility (gun topic).	Selective exposure and avoidance were more pronounced when stories were declared algorithm-written; participants preferred attitude-consistent over challenging stories and judged attitude-consistent stories as more credible across both human and algorithm attributions.	The AI-authorship byline (“Automated Insights”) shifted exposure patterns—e.g., for attitude-consistent gun-rights stories, participants were more likely to select the human-attributed version than the algorithm-attributed version.	Issue partisanship/attitudes moderated selection and credibility patterns; source credibility partially mediated the effect of issue partisanship on selective exposure for gun stories (PROCESS bootstrapping).	MANOVAs used for hypotheses on selection/credibility; mediation tested with PROCESS (Hayes) using 1,000 bootstrap samples and 95% CIs. N=351 final (human attribution n=189; algorithm n=162); pretest N=55.	Strength: factorial design manipulating AI vs human byline with attitude-congruence and topic; includes behavioral selection (selective exposure) and mediation. Limitations: MTurk convenience sample; uses one algorithm-provider framing (“Automated Insights”) and a fictional news site; limited to two issues (gun/abortion).	Jia, C., & Johnson, T. J. (2021). Source credibility matters: Does automated journalism inspire selective exposure? *International Journal of Communication, 15*, 3760–3781.	286	source credibility matters: does automated journalism inspire selective exposure?	ojsadmin,+16546-49098-13-ED.pdf	Web of Science	Main	(Jia & Johnson, 2021)	Experiment	Politics	Text	Credibility	Message/article; Source/journalist	Provenance/authorship	Mixed/conditional	Not reported	Not applicable	Not applicable	FALSE
69	A Beacon of Trustworthiness in a Sea of Disinformation: Does News Coverage About the Dangers of Generative AI Cause People to Flock to Journalism?	Dobber, T.; Hameleers, M.; Starke, C.; van der Meer, T.	2025	International Journal of Communication	Journal article	—	24773-PROOF-2.Dobber.3-ID24773.GenAI.IJoC-Article.10-20-25.lill.FINAL-paginated2.pdf	Netherlands (Dutch adults; online experiment; recruited via Dynata panel; June 6–9, 2023).	658	Preregistered between-subjects online experiment with 5 GenAI-coverage framing treatments (neutral, alarmist, relativizing, gain, loss) + control article; random assignment.	Dynata (survey company/panel; Netherlands); incentive €2.50; speeders/flatliners excluded.	Text-based news article stimulus (Nu.nl-style).	News coverage about generative AI’s disinformation potential (framed in different ways); outcomes include uncertainty about truth and trust in journalism (control: elderly workers in labor market).	N/A (stimuli are human-written news articles about GenAI; no AI-authored news content manipulation).	No (no AI-byline/label cue; AI only appears as the topic of the news coverage).	N/A.	Alarmist vs control; loss vs control; plus neutral/relativizing/gain vs control (6 conditions total).	Uncertainty about what is real/fake (0–100 scale); trust in journalism (generalized trust, skepticism, cynicism; 14-item scale adapted from Quiring et al., 2021); intended reliance/use of journalistic sources (incl. willingness to pay); perceived importance of journalistic principles (verification, transparency, objectivity, independence).	Not a provenance (AI vs human authorship) comparison. Exposure to GenAI-disinformation coverage did not increase uncertainty or intended reliance; negatively framed coverage (alarmist and loss frames) decreased generalized trust in journalism vs control.	No AI-disclosure cue manipulation (no labels/bylines/disclosures about AI authorship).	Tested moderated mediation: uncertainty as mediator and journalistic knowledge as moderator (PROCESS Model 15) for alarmist/loss vs control; no significant (moderated) mediation and most frame conditions did not differ on outcomes.	N recruited=706; analytic N=658 after excluding speeders (<180s; n=43) and flatliners (n=5). Used regressions benchmarking each condition against control; also ran one-way ANOVAs across all conditions. Reliability for trust subscales reported (α≈.76–.93).	Strengths: preregistered design; multiple frame manipulations; panel recruitment with demographic balance. Limitations: single-country study; single brief exposure; framed stimuli differed in length; relies on self-reported intentions and trust perceptions.	Dobber, T.; Hameleers, M.; Starke, C.; van der Meer, T. (2025). A Beacon of Trustworthiness in a Sea of Disinformation: Does News Coverage About the Dangers of Generative AI Cause People to Flock to Journalism? International Journal of Communication, 19, 3691–3711.	271	a beacon of trustworthiness in a sea of disinformation: does news coverage about the dangers of generative ai cause people to flock to journalism?	24773-PROOF-2.Dobber.3-ID24773.GenAI.IJoC-Article.10-20-25.lill.FINAL-paginated2.pdf	Web of Science	Main	(Dobber et al., 2025)	Experiment	Health/Science	Text	Credibility + Trust	Message/article	Provenance/authorship	Positive	Negative	Not applicable	Not applicable	FALSE
70	What If I Prefer Robot Journalists? Trust and Objectivity in the AI News Ecosystem	Yeste-Piquer, E.; Suau-Martínez, J.; Sintes-Olivella, M.; Xicoy-Comas, E.	2025	Journalism and Media	Article	10.3390/journalmedia6020051	journalmedia-06-00051-v2.pdf	Spain (Barcelona metropolitan area); 5 focus groups (June 25–July 4, 2024) with diverse ages (18–50) and AI-use levels; 50/50 gender split.	39	Qualitative focus-group study (5 groups; ~2 hours each) exploring (1) AI knowledge/use, (2) AI in journalism (trust/objectivity), and (3) detection of AI-manipulated video; sessions recorded and transcribed for content analysis.	Purposive selection from GESOP panel (Barcelona market research firm) based on age, gender, news consumption, and AI tool use.	Focus-group discussions; participants shown AI-manipulated (deepfake) and original videos to discuss detection strategies (no formal labeling experiment).	AI/robot journalism and audience trust; perceived objectivity/bias and corporate influence; strategies for detecting AI-manipulated video content.	AI-generated/automated journalism discussed; AI-manipulated videos used as discussion stimuli.	Partial (participants discuss AI use and are prompted to consider AI-manipulation; no standardized AI-byline/label manipulation).	Participants emphasized transparency and clearer disclosures about AI use/training and who is responsible for AI-generated news; no specific label/byline tested.	Qualitative contrasts by AI-use/knowledge level (medium–low vs medium–high), age groups; discussion contrasts AI-generated vs journalist-produced content and AI-manipulated vs original videos.	Qualitative themes on trust/credibility, perceived value and “coldness,” perceived objectivity/neutrality, perceived bias sources (corporate, programmers, journalists/prompts), and verification strategies for manipulated video.	Participants raised concerns that AI-generated news can contain errors, be opaque, and feel less “human,” reducing perceived value; however, some view AI output as potentially more objective/unbiased than humans. Preferred model: AI assists journalists with human oversight; responsibility remains with the media outlet.	Participants explicitly called for transparency/disclosure about AI involvement (“origin of the information should be transparent”) and clearer disclosure practices as a trust requirement; discusses disclosure design in relation to trust (no experimental test).	AI familiarity/usage moderated views: higher AI users were more skeptical about neutrality, noted hallucinations/false info, and stressed the need for verification; also highlighted the role of prompts and corporate interests.	Qualitative content analysis of full transcripts; 5 focus groups (1×7 and 4×8 participants) conducted in Barcelona; no inferential statistics.	Strengths: rich qualitative evidence; deliberately varied age and AI familiarity; considers both text and video manipulation contexts. Limitations: small, city-based sample (Spain); focus-group dynamics/social desirability; findings not generalizable and no causal test of labels/bylines.	Yeste-Piquer, E.; Suau-Martínez, J.; Sintes-Olivella, M.; Xicoy-Comas, E. (2025). What If I Prefer Robot Journalists? Trust and Objectivity in the AI News Ecosystem. Journalism and Media, 6(2), 51. https://doi.org/10.3390/journalmedia6020051	254	what if i prefer robot journalists? trust and objectivity in the ai news ecosystem	journalmedia-06-00051-v2.pdf	Scopus	Main	(Yeste-Piquer et al., 2025)	Unclear/other	Politics	Text	Credibility + Trust	Message/article	Provenance/authorship	No effect	No effect	Not applicable	Not applicable	FALSE
73	Fact-checking information from large language models can decrease headline discernment	DeVerna, M.R.; Yan, H.Y.; Yang, K.-C.; Menczer, F.	2024	Proceedings of the National Academy of Sciences of the United States of America	Article	10.1073/pnas.2322823121		United States (quota-matched online sample).	N=2,159.	Preregistered randomized online experiment; between-subjects 4 (fact-check condition: control vs LLM-optional vs LLM-forced vs human fact-check) × 2 (task: belief vs sharing). Repeated measures across 40 headlines.	Qualtrics online panel; quota-based sampling to approximate U.S. Census distributions (state, age, gender, race/ethnicity).	Text; Image (headline, lede, and image).	Political news (40 real stories; true vs false; pro-Dem vs pro-Rep).	ChatGPT-generated fact-checking messages presented alongside real political headlines (AI is used as fact-check source, not as news author).	Yes—in experiment, fact-checking aid varied by source (LLM-generated vs human-generated) and visibility (optional vs forced).	Four conditions: Control (no fact-check). LLM-optional (fact-check available on demand). LLM-forced (fact-check shown). Human fact-check (human-written fact-check shown).	Control vs LLM-optional vs LLM-forced vs human fact-check; belief vs sharing task groups.	Headline belief accuracy and sharing intentions; headline discernment (true vs false differentiation) under different fact-check conditions.	N/A (not an AI-authored vs human-authored news comparison).	Negative overall: paper reports that LLM-generated fact-checking content can mislead (i.e., ‘deceive’) and is less reliable than human fact-checking for improving accuracy/discernment.	Visibility of fact-checking aid (optional vs forced); task framing (belief vs sharing).	Participants viewed 40 stories in random order (headline + lede + image), balanced by truth status and partisan slant. 4 conditions (control vs LLM-optional vs LLM-forced vs human fact-check) and 2 task groups (belief vs sharing). LLM fact-check messages generated via ChatGPT prompts (rating + explanation).	Large preregistered experiment; key limitation for synthesis: intervention is AI fact-checking, not AI-generated journalism authorship per se (classify as AI-augmented credibility intervention).	DeVerna, M.R.; Yan, H.Y.; Yang, K.-C.; Menczer, F. (2024). Fact-checking information from large language models can decrease headline discernment. Proceedings of the National Academy of Sciences of the United States of America. https://doi.org/10.1073/pnas.2322823121	58	fact-checking information from large language models can decrease headline discernment		Scopus	Sensitivity	(DeVerna et al., 2024)	Experiment	Politics	Text	Credibility	Message/article; Source/journalist	Combined (provenance + disclosure)	Positive	Not reported	Positive	Not reported	FALSE
74	Public Perceptions and Attitudes Towards the Application of Artificial Intelligence in Journalism: From a China-based Survey	Sun, MR; Hu, WC; Wu, Y	2024	JOURNALISM PRACTICE	Article	10.1080/17512786.2022.2055621		China (mainland).	N=1,558 (valid responses after excluding incomplete/invalid).	Cross-sectional online survey (public perceptions of AI in journalism).	Sojump.com online survey panel; random sampling from enrollees; respondents with basic understanding of AI (self-reported).	Not applicable (attitude survey; no specific news stimulus).	AI applications in journalism (AI news anchors/journalists; perceived benefits/risks, preferences, expectations).	General AI use in journalism (AI news anchors/journalists) discussed at a conceptual level; not a specific AI-generated news item.	Not applicable (no disclosure/label manipulation).	N/A.	Descriptive comparisons across respondent characteristics (e.g., awareness levels, preferences).	Knowledge/awareness, emotions, concerns, preferences, and expectations regarding AI in journalism.	Not applicable for causal effects (survey; no experimental comparison).	N/A (no label/disclosure manipulation).	Demographics and individual differences (e.g., AI knowledge level) examined descriptively/correlationally.	Survey instrument included measures of knowledge, emotions, concerns, and preferences toward AI-based journalism products (per full text).	Self-selected online panel sample; measures reflect general attitudes rather than direct credibility/trust judgments of a specific AI-generated news story.	Sun, MR; Hu, WC; Wu, Y (2024). Public Perceptions and Attitudes Towards the Application of Artificial Intelligence in Journalism: From a China-based Survey. JOURNALISM PRACTICE. https://doi.org/10.1080/17512786.2022.2055621	85	public perceptions and attitudes towards the application of artificial intelligence in journalism: from a china-based survey		Web of Science	Sensitivity	(Sun et al., 2024)	Survey	Politics	Unclear	Credibility	Message/article	Combined (provenance + disclosure)	Positive	Not reported	Not applicable	Not applicable	FALSE
75	The Str(AI)ght Scoop: Artificial Intelligence Cues Reduce Perceptions of Hostile Media Bias	Cloudy, J; Banks, J; Bowman, ND	2023	DIGITAL JOURNALISM	Article	10.1080/21670811.2021.1969974		Not reported (online sample recruited via Prolific; screened for partisan identity).	N=255.	Online between-subjects experiment manipulating journalist source identity (human journalist vs AI ‘NewsBot’) in a social media news post.	Prolific panels; issue-specific sampling criterion used to recruit Democrats and Republicans; compensation via Prolific.	Text; Image (simulated Facebook-style journalist profile + news post).	Abortion (contentious social issue).	Source/journalist presented as either a human reporter (Quinn Smith) or an AI journalist (‘NewsBot’) affiliated with USA Today; identical post content across conditions.	Yes—explicit AI cue via journalist profile identity (AI bot vs human reporter).	Profile manipulation: human ‘Quinn Smith’ vs AI ‘NewsBot’; both shown as USA Today journalists on simulated social media profile.	Human journalist source vs AI journalist source (NewsBot).	Perceived hostile media bias (HMB); machine-heuristic evaluation of the news source; related attitude measures.	AI-source attribution reduced perceived hostile media bias relative to human journalist attribution (interpreted via ‘machine heuristic’/perceived objectivity).	Yes—AI cue (NewsBot) decreased HMB compared to human journalist cue (direction opposite of ‘AI credibility penalty’ found elsewhere).	Political identity (Democrat vs Republican) and attitude extremity tested as moderators; machine-heuristic mediation discussed.	Stimulus used a single news post about abortion; participants evaluated bias perceptions and source heuristics after exposure.	Single-issue, single-message stimulus; Prolific partisan sample may limit generalizability beyond U.S.-political social media contexts.	Cloudy, J; Banks, J; Bowman, ND (2023). The Str(AI)ght Scoop: Artificial Intelligence Cues Reduce Perceptions of Hostile Media Bias. DIGITAL JOURNALISM. https://doi.org/10.1080/21670811.2021.1969974	97	the str(ai)ght scoop: artificial intelligence cues reduce perceptions of hostile media bias		Web of Science	Main	(Cloudy et al., 2023)	Experiment	Politics	Unclear	Credibility	Message/article; Source/journalist	Provenance/authorship	Mixed/conditional	Not reported	Not applicable	Not applicable	TRUE
77	Emotional Reframing of Economic News using a Large Language Model	Jeng, J.H.; Kasangu, G.; Starke, A.D.; Trattner, C.	2024		Conference paper	10.1145/3631700.3665191		Not reported (online experiment; location not stated in accessible excerpt).	N=200.	Online between-subjects experiment (4 framing conditions) using LLM-based emotional reframing of economic news summaries.	Not reported (full text needed for recruitment platform and sampling frame).	Text (news article summaries/frames).	Economic news (3 articles; Washington Post source).	ChatGPT-4 used to summarize and emotionally reframe economic news articles (anger, fear, hope) compared with a neutral summary reframed by a human journalist.	Unclear/not reported whether participants were explicitly told the frame source was GPT-4 vs journalist.	Conditions: GPT-4 anger vs GPT-4 fear vs GPT-4 hope vs neutral journalist summary (source disclosure to participants not specified).	GPT-4 emotional reframes vs neutral journalist frame.	Perceived trustworthiness of the reframed article; perceived emotional tone (anger/fear/hope); political attitudes/feelings measures.	Neutral overall: trust ratings were similar across GPT-4 reframed conditions and journalist neutral condition (reported as little variation in trust across conditions).	Not reported/unclear (no explicit disclosure manipulation described; AI source may not have been disclosed).	Not clearly specified in excerpt (paper reports reframing impacted political attitudes; confirm any tested moderators/individual differences from full Results section).	Participants read three economic news articles; GPT-4 used for emotion framing; analyses reported using ANOVA and regression on perceived trust and emotion measures.	Potential confound: framing condition is confounded with source of reframing (GPT-4 vs journalist) unless disclosure/source was experimentally controlled; recruitment/country details need confirmation from full method section.	Jeng, J.H.; Kasangu, G.; Starke, A.D.; Trattner, C. (2024). Emotional Reframing of Economic News using a Large Language Model. nan. https://doi.org/10.1145/3631700.3665191	173	emotional reframing of economic news using a large language model		Scopus	Main	(Jeng et al., 2024)	Unclear/other	Politics	Text	Credibility + Trust	Source/journalist	Provenance/authorship	Not reported	Not reported	Not applicable	Not applicable	FALSE
80	AI voices reduce cognitive activity? A psychophysiological study of the media effect of AI and human newscasts in Chinese journalism	Gong, C.	2023	Frontiers in Psychology	Article	10.3389/fpsyg.2023.1243078		China (lab-based study; author affiliation Fudan University, Shanghai).	N=30 (formal experiment); pre-experiment within-subject subset n=10.	Psychophysiological experiment: pre-experiment within-subject (AI vs human voice) + formal 2 (agent: AI vs human, between) × 2 (valence: emotional vs neutral, within) mixed factorial with EEG.	Lab recruitment (details not specified; participants compensated; screened for hearing/vision, neurological/psychiatric conditions).	Audio (TV news clips; 30 seconds; AI-synthesized vs human newscaster).	Television news clips (neutral and emotional).	AI-synthesized newscaster voice generated via online text-to-speech news voice generator; compared with human voice newscasts.	Yes—participants experienced/assigned to AI-voice vs human-voice newscasts (agent factor).	Pre-experiment: each participant listened to one human-voiced and one AI-voiced clip and rated credibility/fluency/comprehensibility. Formal experiment: random assignment to AI-voice vs human-voice group; listened to neutral then emotional/neutral clips across phases.	AI-synthesized voice newscasts vs human voice newscasts; emotional vs neutral content within participant (formal experiment).	Perceived credibility, fluency, comprehensibility ratings (Likert); EEG/ERP measures of cognitive activity (e.g., beta band differences).	Human voice > AI voice on perceived credibility in pre-experiment (paired t-test significant; e.g., t(9)=-4.00, p=.003). Formal EEG results: higher brain activity for human-voice newscasts.	N/A (voice/agent is the manipulation; no separate disclosure label test).	Content valence (emotional vs neutral) interacted with agent voice in EEG/ERP outcomes (reported interaction effects).	Pre-experiment credibility difference: t(9)=-4.000, p=.003, Cohen’s d≈-1.265 (per Table 1). Formal experiment used 33-channel EEG; stimuli included 10 neutral clips (phase 1) and 20 clips (phase 2: 10 emotional + 10 neutral).	Small lab sample; recruitment source unspecified; psychophysiological measures strengthen inference about cognitive processing but limit generalizability.	Gong, C. (2023). AI voices reduce cognitive activity? A psychophysiological study of the media effect of AI and human newscasts in Chinese journalism. Frontiers in Psychology. https://doi.org/10.3389/fpsyg.2023.1243078	238	ai voices reduce cognitive activity? a psychophysiological study of the media effect of ai and human newscasts in chinese journalism		Scopus; Web of Science	Main	(Gong, 2023)	Unclear/other	General/Multiple	Audio	Credibility + Trust	Message/article; Source/journalist	Provenance/authorship	Mixed/conditional	Mixed/conditional	Not applicable	Not applicable	TRUE
81	A Decision-Making Model for Adopting Al-Generated News Articles: Preliminary Results	Kim, S; Kim, B	2020	SUSTAINABILITY	Article	10.3390/su12187418		Korea (participants from six major Korean media outlets).	N=30 (15 journalists + 15 AI engineers).	Decision-making model development using AHP; survey/interview-based weighting of factors affecting adoption of AI-generated news articles.	Participants from six major Korean media outlets; two groups: journalists and AI engineers; surveys conducted via one-on-one interviews with questionnaires.	Not applicable (decision model; no news stimulus).	Adoption of AI-generated news articles in newsroom/media organizations.	Focuses on adopting AI-generated news articles (organizational decision model), not audience perception of a specific AI-generated story.	Not applicable (no audience-facing disclosure label manipulation).	N/A.	Journalists vs AI engineers’ prioritization of adoption factors; comparison of factor weights.	Weighted importance of adoption factors (e.g., media reliability, leadership, utility, technology).	Not applicable for causal effects (organizational decision model; no audience credibility outcomes).	N/A.	Role/occupation (journalist vs engineer) as subgroup comparison for factor weighting.	Top-level factors: (1) social acceptance, (2) leading, (3) technology, (4) utility. Media reliability highlighted as a key component within social acceptance (per paper).	Small purposive professional sample; contributes contextual/organizational perspective rather than audience credibility effect estimates.	Kim, S; Kim, B (2020). A Decision-Making Model for Adopting Al-Generated News Articles: Preliminary Results. SUSTAINABILITY. https://doi.org/10.3390/su12187418	259	a decision-making model for adopting al-generated news articles: preliminary results		Web of Science	Main	(Kim & Kim, 2020)	Survey	General/Multiple	Text	Trust	Message/article	Provenance/authorship	Not reported	Not reported	Not applicable	Not applicable	FALSE
84	The Effects of Assumed AI vs. Human Authorship on the Perception of a GPT-Generated Text	Lermann Henestrosa, A.; Kimmerle, J.	2024	Journalism and Media	Article	10.3390/journalmedia5030069	journalmedia-05-00069.pdf	German-speaking adult sample (recruited via Prolific; German language requirement)	734	Preregistered online between-subjects experiment (1-factor: labeled authorship AI vs human) using identical GPT-3–generated science journalism article; equivalence testing planned.	Prolific (German-speaking; age ≥18); compensated ~£1.25; preregistered exclusions applied.	Text news article (science journalism style; generated by GPT-3).	Science/Environment (biodiversity; spread of wolves in Germany).	GPT-3 generated the full article text; authorship label manipulated (AI-written vs human-written) while holding text constant.	Yes (authorship/byline label cue shown before reading).	Participants read the same GPT-3–generated article, preceded by a label indicating either AI authorship or human journalist authorship (assumed authorship manipulation).	AI-authorship label vs human-authorship label (identical GPT-generated text).	Message credibility; source credibility; perceived anthropomorphism; perceived intelligence (and related evaluative measures).	Negative “AI authorship penalty” on identical GPT text: AI-labeled vs human-labeled reduced message credibility (reported d=0.36) and source credibility (d=0.24).	Disclosure/label effect: AI-written label (vs human-written label) decreased perceived credibility; also lowered perceived anthropomorphism and intelligence of the author/source.	No focal moderators reported; authors note topic complexity (science journalism) and prior attitudes were explored as covariates.	Between-groups N=734 (from 800; preregistered exclusions). Equivalence test planned; reported standardized mean differences: message credibility d=0.36; source credibility d=0.24; anthropomorphism d=0.67; intelligence d=0.41.	Preregistered (aspredicted). Strong internal validity (identical stimulus text; large N). External validity may be limited to German-speaking Prolific sample and single science topic.	Lermann Henestrosa, A., & Kimmerle, J. (2024). The Effects of Assumed AI vs. Human Authorship on the Perception of a GPT-Generated Text. Journalism and Media, 5, 1085–1097. https://doi.org/10.3390/journalmedia5030069	252	the effects of assumed ai vs. human authorship on the perception of a gpt-generated text	journalmedia-05-00069.pdf	Scopus	Main; Sensitivity	(Lermann Henestrosa & Kimmerle, 2024)	Experiment	Health/Science	Text	Credibility	Message/article; Source/journalist	Combined (provenance + disclosure)	No effect	Not reported	No effect	Not reported	FALSE
85	Machine Authorship In Situ: Effect of news organization and news genre on news credibility	Liu, B.; Wei, L.	2019	Digital Journalism	Article	10.1080/21670811.2018.1510740	LiuWeimachineauthorship2019.pdf	United States (Amazon Mechanical Turk participants).	573 recruited (US MTurk); final N=355 after topic/source/author ID checks + attention check exclusions.	2 (purported writer: human vs machine) × 2 (news organization: New York Times vs Fox News) × 2 (news type: spot vs interpretive) between-subjects online experiment.	Amazon Mechanical Turk (US); participants compensated $0.25.	Text (news article screenshots).	Political issues (Obamacare, LGBT rights, refugee admission).	AI/automation cue via authorship attribution (machine-written/automated journalist vs human journalist). Content adapted from existing reports; authorship identity manipulated in screenshot templates.	Yes (authorship/byline explicitly indicates human vs machine).	Authorship identity highlighted in multiple places in the article screenshot (reporter name, reporter description, contact info).	Human journalist vs machine writer; institutional source (NYT vs Fox); genre (spot vs interpretive).	Perceived news credibility; perceived news objectivity; emotional involvement; perceived writer expertise/trustworthiness.	Conditional/mixed: machine authorship increased perceived objectivity and (in some contexts) credibility, but reduced perceived writer expertise; effects moderated by news organization trust and news genre.	Not applicable (authorship cue is the provenance manipulation; no separate disclosure vs no-disclosure condition).	News organization (baseline trust: NYT vs Fox); news genre (spot vs interpretive); topic issue; participants' political values.	Between-subjects experiment (final N=355). Machine-written news induced less emotional involvement and was perceived as more objective; machine writer perceived as less expert. For more-trusted org (NYT), using bots increased perceived objectivity; for less-trusted org (Fox), bot attribution further reduced perceived writer trustworthiness/expertise. Machine authorship enhanced perceived credibil…	MTurk convenience sample; multiple exclusion steps (manipulation checks); stimulus texts adapted from existing reports; generalizability limited to US online workers and selected topics.	Liu, B., & Wei, L. (2019). Machine Authorship In Situ: Effect of news organization and news genre on news credibility. Digital Journalism, 7(5), 635–657. https://doi.org/10.1080/21670811.2018.1510740	95	machine authorship in situ effect of news organization and news genre on news credibility	LiuWeimachineauthorship2019.pdf	Scopus; Web of Science	Main	(Liu & Wei, 2019)	Experiment	General/Multiple	Unclear	Credibility + Trust	Outlet	Provenance/authorship	Mixed/conditional	Mixed/conditional	Not applicable	Not applicable	TRUE
86	Are the Media Transparent in Their Use of AI? Self-Regulation and Ethical Challenges in Newsrooms in Spain	Fernández-Barrero, M.Á.; Serrano-Martín, C.	2025	Journalism and Media	Article	10.3390/journalmedia6030152	journalmedia-06-00152.pdf	Spain (journalists working in newsrooms across various Spanish provinces).	Survey: N=50 journalists. Interviews: n=8 in-depth interviews (mixed methods design).	Mixed methods: quantitative survey + qualitative in-depth interviews on newsroom AI use, ethics, and transparency practices.	Survey sample selected via random sampling (as reported) across Spanish provinces; interviews with journalists representing diverse perspectives.	Not applicable (survey/interviews; no experimental stimulus).	Newsroom AI use (written/audiovisual content generation), transparency, self-regulation, and ethics.	AI tools used in newsroom workflows (e.g., translation, automatic content generation, writing/editing support, summaries, data analysis).	Descriptive: transparency/disclosure practices discussed; AI involvement is reported as rarely disclosed to audiences.	Findings highlight lack of internal policies; reliance on personal self-regulation; AI use rarely disclosed, raising concerns about trust, authorship, accuracy, and responsibility.	None (descriptive study; no control/comparator groups).	Journalists’ perceptions and reported practices regarding AI adoption, self-regulation, transparency, and ethical challenges; implications for audience trust.	Not applicable (no audience credibility/trust effects tested).	Descriptive: transparency is a major concern; AI involvement is rarely disclosed; journalists call for clearer internal guidelines and broader regulatory/self-regulatory frameworks to protect trust and integrity.	Presence/absence of internal newsroom policies; perceived ethical risk; task type (translation vs generation); attitudes toward AI; professional norms.	Survey results indicate widespread AI tool use: 72% reported using some AI tool for newsroom tasks; most common tasks included translation (58.3%) and automatic content generation (52.8%), followed by writing/editing assistance (38.9%) and summary generation (36.1%) (plus other tasks reported).	Small survey sample (N=50) and interviews (n=8); self-report and potential social desirability; Spain-only context; descriptive (no causal tests).	Fernández-Barrero, M. Á., & Serrano-Martín, C. (2025). Are the Media Transparent in Their Use of AI? Self-Regulation and Ethical Challenges in Newsrooms in Spain. Journalism and Media, 6, 152. https://doi.org/10.3390/journalmedia6030152	256	are the media transparent in their use of ai self regulation and ethical challenges in newsrooms in spain	journalmedia-06-00152.pdf	Scopus	Main	(Fernández-Barrero & Serrano-Martín, 2025)	Survey	General/Multiple	Unclear	Credibility + Trust	Message/article	Disclosure cues	Mixed/conditional	Mixed/conditional	Mixed/conditional	Mixed/conditional	FALSE

## Sheet: included_duplicates
record_id	title	authors	year	source_title	document_type	doi	file_name	status	country_sample	sample_size	design	recruitment	stimulus_modality	stimulus_topic	AI_provenance	AI_disclosure	disclosure_details	comparators	outcomes	key_RQ1_provenance	key_RQ2_disclosure	key_RQ3_moderators	stats_notes	notes_quality	APA_reference	Unnamed: 26	Unnamed: 27	prisma_record_id	prisma_match_method	title_norm	batch_file	batch_pdf_pages	file_name_original	verification_basis	include_fulltext	record_id_prisma	databases_found	search_types_found	intext_cite	design_prisma	topic	modality	outcome_domain	targets	exposure_type_broad	rq1_cred_dir	rq1_trust_dir	rq2_cred_dir_broad	rq2_trust_dir_broad
64	Uses of Generative AI in the Newsroom: Mapping Journalists’ Perceptions of Perils and Possibilities	Cools, H.; Diakopoulos, N.	2024	Journalism Practice	Journal article	10.1080/17512786.2024.2394558	Uses of Generative AI in the Newsroom Mapping Journalists Perceptions of Perils and Possibilities.pdf	Included (full text)	The Netherlands and Denmark (journalists from NOS, NRC, and Berlingske Media; early adopters of GenAI tools).	15	Qualitative study: semi-structured interviews with journalists; thematic content analysis (open + axial coding) in NVivo; maps 16 use cases across news reporting process.	Convenience sampling via prior access to 3 legacy outlets; key contacts invited by email and asked to suggest additional respondents (snowball).	N/A (no audience stimuli; interviews about newsroom tool use).	Journalists’ reported uses of GenAI tools (ChatGPT/Bard/DALL‑E) across reporting phases; perceived opportunities (efficiency, data handling) and perils (accuracy/credibility risks, bias, ethics).	Generative AI tools (e.g., ChatGPT, Bard, DALL‑E) used as newsroom support tools across reporting/production/distribution.	Not applicable (study examines internal newsroom use; not user-facing AI labeling/disclosure).	N/A.	Not a controlled comparison; compares/organizes reported GenAI uses across phases of the reporting process and juxtaposes ‘perils’ vs ‘possibilities’.	Catalog of 16 GenAI use cases; journalists’ rationales for use/non-use; perceived benefits and risks (incl. harm to accuracy/credibility); ethical conditions and literacy needs for responsible use.	Journalists reported 16 GenAI use cases, mostly in production/distribution; they value efficiency but express concerns that GenAI can harm accuracy and journalistic credibility and amplify bias.	No disclosure/label intervention; transparency discussed normatively as part of ‘responsible use’ conditions rather than tested experimentally.	Early-adopter status and journalistic ‘gut feeling’ shaped rationales for using (or avoiding) GenAI; organizational context (outlet workflows) influences where GenAI is applied (mostly production/distribution).	N=15 interviews (8 men, 7 women); mean age 29.7 (range 24–56). Qualitative thematic content analysis with emergent codebook; initial coding and refinement (open/axial) conducted in NVivo.	Strength: rich qualitative mapping of concrete newsroom GenAI use cases; cross-national (NL/DK) perspectives. Limitations: small convenience sample focused on self-identified early adopters; self-report; findings may not generalize to non-adopters or other media systems.	Cools, H., & Diakopoulos, N. (2024). Uses of generative AI in the newsroom: Mapping journalists’ perceptions of perils and possibilities. *Journalism Practice*. https://doi.org/10.1080/17512786.2024.2394558			86	doi	uses of generative ai in the newsroom: mapping journalists’ perceptions of perils and possibilities	Uses of Generative AI in the Newsroom Mapping Journalists Perceptions of Perils and Possibilities.pdf	20	Uses of Generative AI in the Newsroom Mapping Journalists Perceptions of Perils and Possibilities.pdf	verified via full-text pdf in batch	TRUE	86	Scopus; Web of Science	Main	(Cools & Diakopoulos, 2024)	Unclear/other	General/Multiple	Audio	Credibility	Source/journalist; Outlet	Provenance/authorship	Not reported	Not reported	Not applicable	Not applicable
67	Uses of Generative AI in the Newsroom: Mapping Journalists’ Perceptions of Perils and Possibilities	Cools, H.; Diakopoulos, N.	2024	Journalism Practice	Journal article	10.1080/17512786.2024.2394558	Uses of Generative AI in the Newsroom Mapping Journalists Perceptions of Perils and Possibilities.pdf	Included (full text)	The Netherlands and Denmark (journalists from NOS, NRC, and Berlingske Media; early adopters of GenAI tools).	15	Qualitative study: semi-structured interviews with journalists; thematic content analysis (open + axial coding) in NVivo; maps 16 use cases across news reporting process.	Convenience sampling via prior access to 3 legacy outlets; key contacts invited by email and asked to suggest additional respondents (snowball).	N/A (no audience stimuli; interviews about newsroom tool use).	Journalists’ reported uses of GenAI tools (ChatGPT/Bard/DALL‑E) across reporting phases; perceived opportunities (efficiency, data handling) and perils (accuracy/credibility risks, bias, ethics).	Generative AI tools (e.g., ChatGPT, Bard, DALL‑E) used as newsroom support tools across reporting/production/distribution.	Not applicable (study examines internal newsroom use; not user-facing AI labeling/disclosure).	N/A.	Not a controlled comparison; compares/organizes reported GenAI uses across phases of the reporting process and juxtaposes ‘perils’ vs ‘possibilities’.	Catalog of 16 GenAI use cases; journalists’ rationales for use/non-use; perceived benefits and risks (incl. harm to accuracy/credibility); ethical conditions and literacy needs for responsible use.	Journalists reported 16 GenAI use cases, mostly in production/distribution; they value efficiency but express concerns that GenAI can harm accuracy and journalistic credibility and amplify bias.	No disclosure/label intervention; transparency discussed normatively as part of ‘responsible use’ conditions rather than tested experimentally.	Early-adopter status and journalistic ‘gut feeling’ shaped rationales for using (or avoiding) GenAI; organizational context (outlet workflows) influences where GenAI is applied (mostly production/distribution).	N=15 interviews (8 men, 7 women); mean age 29.7 (range 24–56). Qualitative thematic content analysis with emergent codebook; initial coding and refinement (open/axial) conducted in NVivo.	Strength: rich qualitative mapping of concrete newsroom GenAI use cases; cross-national (NL/DK) perspectives. Limitations: small convenience sample focused on self-identified early adopters; self-report; findings may not generalize to non-adopters or other media systems.	Cools, H., & Diakopoulos, N. (2024). Uses of generative AI in the newsroom: Mapping journalists’ perceptions of perils and possibilities. *Journalism Practice*. https://doi.org/10.1080/17512786.2024.2394558	— (uploaded PDF)	Uploaded	86	doi	uses of generative ai in the newsroom: mapping journalists’ perceptions of perils and possibilities	Uses of Generative AI in the Newsroom Mapping Journalists Perceptions of Perils and Possibilities.pdf	20	Uses of Generative AI in the Newsroom Mapping Journalists Perceptions of Perils and Possibilities.pdf	verified via full-text pdf in batch	TRUE	86	Scopus; Web of Science	Main	(Cools & Diakopoulos, 2024)	Unclear/other	General/Multiple	Audio	Credibility	Source/journalist; Outlet	Provenance/authorship	Not reported	Not reported	Not applicable	Not applicable
65	Source Credibility Matters: Does Automated Journalism Inspire Selective Exposure?	Jia, C.; Johnson, T.J.	2021	International Journal of Communication	Journal article	—	ojsadmin,+16546-49098-13-ED.pdf	Included (full text)	United States (MTurk sample; online experiment conducted in 2019).	351	Mixed-design online experiment: 2(author attribution: human vs algorithm; between) × 3(article attitude: attitude-consistent vs attitude-challenging vs neutral; within) × 2(topic: gun control vs abortion; within). Measures include selection (selective exposure/avoidance), message credibility, and source credibility; mediation tested.	Amazon Mechanical Turk (US participants); paid $0.80; attention checks; exclusions for <18, repeated IPs, incomplete, failed checks.	Text news stories presented as screenshots from a fictional news site; byline manipulated (human staff reporter vs algorithm provider).	Political/controversial issues (gun control and abortion) with attitude-consistent, attitude-challenging, and neutral stories; tests selective exposure and credibility under human vs algorithm attribution.	Automated journalism attributed to an algorithm provider (‘Automated Insights’) vs human staff reporter.	Yes (explicit author attribution/byline cue shown before reading each story).	Byline displayed as “by Automated Insights” (algorithm) vs “by staff reporter Jim Richard” (human).	Human vs algorithm attribution; attitude-consistent vs attitude-challenging vs neutral; gun vs abortion topic; source credibility as mediator (PROCESS).	Selective exposure/avoidance (story selection); perceived message credibility; perceived source credibility; mediation of partisanship effects via source credibility (gun topic).	Selective exposure and avoidance were more pronounced when stories were declared algorithm-written; participants preferred attitude-consistent over challenging stories and judged attitude-consistent stories as more credible across both human and algorithm attributions.	The AI-authorship byline (“Automated Insights”) shifted exposure patterns—e.g., for attitude-consistent gun-rights stories, participants were more likely to select the human-attributed version than the algorithm-attributed version.	Issue partisanship/attitudes moderated selection and credibility patterns; source credibility partially mediated the effect of issue partisanship on selective exposure for gun stories (PROCESS bootstrapping).	MANOVAs used for hypotheses on selection/credibility; mediation tested with PROCESS (Hayes) using 1,000 bootstrap samples and 95% CIs. N=351 final (human attribution n=189; algorithm n=162); pretest N=55.	Strength: factorial design manipulating AI vs human byline with attitude-congruence and topic; includes behavioral selection (selective exposure) and mediation. Limitations: MTurk convenience sample; uses one algorithm-provider framing (“Automated Insights”) and a fictional news site; limited to two issues (gun/abortion).	Jia, C., & Johnson, T. J. (2021). Source credibility matters: Does automated journalism inspire selective exposure? *International Journal of Communication, 15*, 3760–3781.			286	title_year_exact	source credibility matters: does automated journalism inspire selective exposure?			ojsadmin,+16546-49098-13-ED.pdf	not in batch	TRUE	286	Web of Science	Main	(Jia & Johnson, 2021)	Experiment	Politics	Text	Credibility	Message/article; Source/journalist	Provenance/authorship	Mixed/conditional	Not reported	Not applicable	Not applicable
68	Source Credibility Matters: Does Automated Journalism Inspire Selective Exposure?	Jia, C.; Johnson, T.J.	2021	International Journal of Communication	Journal article	—	ojsadmin,+16546-49098-13-ED.pdf	Included (full text)	United States (MTurk sample; online experiment conducted in 2019).	351	Mixed-design online experiment: 2(author attribution: human vs algorithm; between) × 3(article attitude: attitude-consistent vs attitude-challenging vs neutral; within) × 2(topic: gun control vs abortion; within). Measures include selection (selective exposure/avoidance), message credibility, and source credibility; mediation tested.	Amazon Mechanical Turk (US participants); paid $0.80; attention checks; exclusions for <18, repeated IPs, incomplete, failed checks.	Text news stories presented as screenshots from a fictional news site; byline manipulated (human staff reporter vs algorithm provider).	Political/controversial issues (gun control and abortion) with attitude-consistent, attitude-challenging, and neutral stories; tests selective exposure and credibility under human vs algorithm attribution.	Automated journalism attributed to an algorithm provider (‘Automated Insights’) vs human staff reporter.	Yes (explicit author attribution/byline cue shown before reading each story).	Byline displayed as “by Automated Insights” (algorithm) vs “by staff reporter Jim Richard” (human).	Human vs algorithm attribution; attitude-consistent vs attitude-challenging vs neutral; gun vs abortion topic; source credibility as mediator (PROCESS).	Selective exposure/avoidance (story selection); perceived message credibility; perceived source credibility; mediation of partisanship effects via source credibility (gun topic).	Selective exposure and avoidance were more pronounced when stories were declared algorithm-written; participants preferred attitude-consistent over challenging stories and judged attitude-consistent stories as more credible across both human and algorithm attributions.	The AI-authorship byline (“Automated Insights”) shifted exposure patterns—e.g., for attitude-consistent gun-rights stories, participants were more likely to select the human-attributed version than the algorithm-attributed version.	Issue partisanship/attitudes moderated selection and credibility patterns; source credibility partially mediated the effect of issue partisanship on selective exposure for gun stories (PROCESS bootstrapping).	MANOVAs used for hypotheses on selection/credibility; mediation tested with PROCESS (Hayes) using 1,000 bootstrap samples and 95% CIs. N=351 final (human attribution n=189; algorithm n=162); pretest N=55.	Strength: factorial design manipulating AI vs human byline with attitude-congruence and topic; includes behavioral selection (selective exposure) and mediation. Limitations: MTurk convenience sample; uses one algorithm-provider framing (“Automated Insights”) and a fictional news site; limited to two issues (gun/abortion).	Jia, C., & Johnson, T. J. (2021). Source credibility matters: Does automated journalism inspire selective exposure? *International Journal of Communication, 15*, 3760–3781.	— (uploaded PDF)	Uploaded	286	title_year_exact	source credibility matters: does automated journalism inspire selective exposure?			ojsadmin,+16546-49098-13-ED.pdf	not in batch	TRUE	286	Web of Science	Main	(Jia & Johnson, 2021)	Experiment	Politics	Text	Credibility	Message/article; Source/journalist	Provenance/authorship	Mixed/conditional	Not reported	Not applicable	Not applicable
[truncated: 7 more columns]

## Sheet: excluded_or_partial
record_id	title	authors	year	source_title	document_type	doi	status	country_sample	sample_size	design	recruitment	stimulus_modality	stimulus_topic	AI_provenance	AI_disclosure	disclosure_details	comparators	outcomes	key_RQ1_provenance	key_RQ2_disclosure	key_RQ3_moderators	stats_notes	notes_quality	APA_reference	title_norm	record_id_prisma	databases_found	search_types_found	intext_cite	design_prisma	topic	modality	outcome_domain	targets	exposure_type_broad	rq1_cred_dir	rq1_trust_dir	rq2_cred_dir_broad	rq2_trust_dir_broad
2	Automated News Reading in the Neural Age: Audience Reception and Perceived Credibility of a News Broadcast Read By a Neural Voice	Heiselberg, L.; Blom, J.N.; van Dalen, A.	2022	Journalism Studies	Article	10.1080/1461670X.2022.2052346	Partial: abstract-only in current batch (full text required for complete extraction)	Denmark	12	Qualitative reception study (retrospective interviews after listening to neural-voice news broadcast)	Purposive sample; recruited via Wilke A/S online panel; daily radio listeners	Audio (radio news broadcast read by neural news reader)	General radio news broadcast (full bulletin)	Yes (neural synthetic voice as news reader; AI in production/presentation)	Indirect/variable (participants differed in noticing AI; transparency discussed, not experimentally manipulated)	Focus on (non-)awareness of neural voice; transparency discussed as condition for credibility	No controlled human-voice comparator; analysis contrasts 'perspicacious' vs 'oblivious' listeners	Perceived credibility (qualitative themes; credibility of news reader vs credibility of news content/organization)	Mostly neutral: many participants reported neural news reader had little impact on overall credibility; credibility tied more to message/content and media organization than to voice.	Transparency framed as prerequisite: if AI use is undisclosed, audiences may feel tricked/insecure; disclosure expected to support credibility judgments (qualitative).	Noticing AI voice (awareness), naturalness/emotionality of voice, and perceived institutional credibility shape responses.	No quantitative effects reported (qualitative interview evidence).	Qualitative; aligns with credibility focus but not experimental causality.	Heiselberg, L.; Blom, J.N.; van Dalen, A. (2022). Automated News Reading in the Neural Age: Audience Reception and Perceived Credibility of a News Broadcast Read By a Neural Voice. Journalism Studies. https://doi.org/10.1080/1461670X.2022.2052346	automated news reading in the neural age: audience reception and perceived credibility of a news broadcast read by a neural voice	75	Scopus; Web of Science	Main	(Heiselberg et al., 2022)	Qualitative	General/Multiple	Text; Audio	Credibility	Message/article; Outlet	Provenance/authorship	Not reported	Not reported	Not applicable	Not applicable
4	Expanding the Role of Trust in the Experience of Algorithmic Journalism: User Sensemaking of Algorithmic Heuristics in Korean Users	Shin, D.	2022	Journalism Practice	Article	10.1080/17512786.2020.1841018	Partial: abstract-only in current batch (full text needed)	South Korea (Korean users)	NA	Mixed methods (interpretive + survey) — details not recoverable from abstract-only PDF	Not reported in abstract	Algorithm-driven news service experience (not specified)	Algorithmic journalism/news services (general)	Unclear (algorithmic journalism broadly; may include algorithmic production/distribution rather than AI-authored content)	Unclear/Not specified	Not specified in abstract	Not specified	Algorithmic trust; satisfaction/adoption (per abstract) — credibility/trust constructs central but measures unknown	Not extractable (requires full text: how AI/algorithmic journalism operationalized and compared).	Not extractable (requires full text).	Not extractable (requires full text).	No statistics available in abstract-only PDF.	Full-text retrieval needed for reliable coding (sample size, measures, model results).	Shin, D. (2022). Expanding the Role of Trust in the Experience of Algorithmic Journalism: User Sensemaking of Algorithmic Heuristics in Korean Users. Journalism Practice. https://doi.org/10.1080/17512786.2020.1841018	expanding the role of trust in the experience of algorithmic journalism: user sensemaking of algorithmic heuristics in korean users	84	Scopus; Web of Science	Main	(Shin, 2022)	Survey	General/Multiple	Unclear	Credibility + Trust	Unclear	Provenance/authorship	Not reported	Not reported	Not applicable	Not applicable
5	Empathy AI in healthcare	Muthukumar, K.	2025	Frontiers in Psychology	Article	10.3389/fpsyg.2025.1680552	Flagged: Out of scope for news/journalism review (healthcare AI empathy)	Not applicable (healthcare context; not news/journalism)		Not coded (out-of-scope)	Not coded	Not coded	Healthcare (not journalism/news)	No (for this review scope)	No (for this review scope)	—	—	—	Exclude from synthesis (does not match journalism/news context).	Exclude from synthesis.	—	—	Likely false positive from database export; recommend removing to keep eligibility criteria consistent.	Muthukumar, K. (2025). Empathy AI in healthcare. Frontiers in Psychology. https://doi.org/10.3389/fpsyg.2025.1680552	empathy ai in healthcare	240	Scopus; Web of Science	Sensitivity	(Muthukumar, 2025)	Unclear/other	Health/Science	Unclear	Unclear	Unclear	Combined (provenance + disclosure)	Not reported	Not reported	Not reported	Not reported
7	Algorithmic Transparency in the News Media	Diakopoulos, N.; Koliska, M.	2017	Digital Journalism	Article	10.1080/21670811.2016.1208053	Partial: secondary summary in current batch (full text required for verification)	United States (Boston and NYC focus groups; participants from news media + academia)	50	Qualitative focus groups (nine focus groups; task-based discussion of transparency types)	Participants recruited from news organizations and academia; pre-survey used to guide discussion	Conceptual discussion + example transparency statements/labels (10 types) + scenario prompts	Algorithmic transparency in news media (automation/recommendation)	Indirect (discusses algorithmic systems in news production/selection, not testing effects)	Yes (discusses transparency/disclosure types), but not experimentally evaluating audience outcomes	Identifies and discusses 10 transparency types (e.g., data, code, explainability, algorithmic, etc.)	Not applicable (no experimental comparison of trust/credibility outcomes)	Trust discussed conceptually; no quantitative trust/credibility measures	Not applicable for RQ effect synthesis (no audience comparison).	Provides qualitative insight into disclosure/transparency expectations but no outcome effect sizes.	Transparency needs vary by stakeholder; provides design implications.	No quantitative outcomes.	Use as conceptual/background for transparency practices; exclude from effect-count tables if review restricted to empirical audience outcomes.	Diakopoulos, N.; Koliska, M. (2017). Algorithmic Transparency in the News Media. Digital Journalism. https://doi.org/10.1080/21670811.2016.1208053	algorithmic transparency in the news media	91	Scopus; Web of Science	Sensitivity	(Diakopoulos & Koliska, 2017)	Qualitative	General/Multiple	Unclear	Unclear	Unclear	Combined (provenance + disclosure)	Not reported	Not reported	Not reported	Not reported
10	I, Robot. You, Journalist. Who is the Author?: Authorship, bylines and full disclosure in automated journalism	Montal, T.; Reich, Z.	2016	Digital Journalism	Article	10.1080/21670811.2016.1209083	Flagged: not an audience trust/credibility study (content analysis + interviews)	News organisations/websites (12 sites; locations not specified); interviews with staff from 7 organisations (likely US/Europe)	Content analysis: 174 automated news items (10–15 per site) across 12 websites (2011–2014); Interviews: 7 key figures (editors/managers/programmers)	Mixed methods: quantitative content analysis + semi-structured interviews (news production transparency practices)	Purposive sample of automated-news outlets/sites; purposive interviews with key staff	Text news items (automated/algorithmic stories); bylines/disclosure statements	Multiple (automated-news outputs; varies by outlet)	Yes (automated journalism/algorithmic story generation observed in sample)	Yes (observational coding of bylines/crediting/disclosure practices)	Coded whether and how outlets credit algorithm/authorship and disclose automation; proposes “full disclosure” norms	Comparisons across outlets’ crediting practices (e.g., byline types; degree of disclosure)	Transparency/crediting practices; normative implications for audience rights and newsroom accountability (no trust/credibility DV)	N/A (no audience credibility/trust outcomes; production-side study).	N/A for causal effect; provides descriptive evidence and arguments about disclosure/crediting practices in automated journalism.	Discusses organizational norms and workflows as drivers of disclosure practices (not tested as moderators).	Reports sample: 174 items; 12 websites; 7 interviews; describes prevalence of disclosure/crediting patterns (no experimental statistics).	Useful for mapping disclosure/crediting practices, but does not meet audience-outcome eligibility (no quantitative trust/credibility).	Montal, T., Reich, Z. (2017). I, Robot. You, Journalist. Who is the Author?: Authorship, bylines and full disclosure in automated journalism. Digital Journalism. https://doi.org/10.1080/21670811.2016.1209083	i, robot. you, journalist. who is the author?: authorship, bylines and full disclosure in automated journalism	92	Scopus; Web of Science	Sensitivity	(Montal & Reich, 2017)	Content analysis	General/Multiple	Unclear	Unclear	Message/article; Source/journalist	Combined (provenance + disclosure)	Not reported	Not reported	Not reported	Not reported
12	“Or They Could Just Not Use It?”: The Dilemma of AI Disclosure for Audience Trust in News	Toff, B.; Simon, F.M.	2025	International Journal of Press/Politics	Article	10.1177/19401612241308697	Partial: abstract-only in current batch (full text required for complete extraction)	United States	N=1,483 (Prolific)	Pre-registered 3 (topic) × 2 (AI label disclosure: yes/no) × 2 (source list/provenance transparency: yes/no) between-subject online experiment	Prolific online panel; ~5-minute survey experiment	Text news articles (AI-generated by HeyWire AI)	3 topics varying political contentiousness: “Barbie” film; BRICS summit; Hunter Biden investigation	Yes (stimuli were AI-generated journalistic articles)	Yes (presence/absence of AI-generated label; plus presence/absence of list of underlying sources/URLs)	AI label preceding headline: “Intelligent Press relies on a fully autonomous Artificial Intelligence (AI) content engine to identify, curate, and produce newsworthy stories, creating content without any human prompting required.” + optional list of hyperlinked sources appended to article.	AI label vs no label; source list vs no source list; interaction; topic variation; heterogeneous effects by baseline trust in news and procedural news knowledge (PNK)	Perceived trustworthiness of the news organization (0–10); perceived accuracy (4-point); perceived fairness/unbiasedness (4-item index; α≈.90)	Not a provenance comparison (all stimuli AI-generated); focuses on disclosure cues rather than AI vs human authorship.	AI label reduced perceived trustworthiness of the publishing organization on average (mean 5.9→5.5; t=-3.7, p<.001) but did not significantly change perceived accuracy or fairness.	Label effects were heterogeneous: larger trustworthiness decreases among those with higher baseline trust in news and higher procedural news knowledge (PNK). Providing a list of underlying sources mitigated the negative label effect (label effects mainly when no sources list). Topic differences were minimal.	Trustworthiness: no-label M=5.9 (SD=2.3) vs AI-label M=5.5 (SD=2.4), t=-3.7, p<.001. Accuracy: control M=2.06 (SD=0.68) vs label M=2.03 (SD=0.62), ns. Fairness index: control M=0.37 (SD=0.88) vs label M=0.34 (SD=0.86), ns. Source list alone: trustworthiness M=5.8 vs control 5.6, ns; interaction shows source list moderates label effects.	Clear randomized factorial design, preregistered; strong construct measurement; Prolific sample may limit representativeness (younger/more educated); US-only.	Toff, B., Simon, F.M. (2025). “Or They Could Just Not Use It?”: The Dilemma of AI Disclosure for Audience Trust in News. International Journal of Press/Politics. https://doi.org/10.1177/19401612241308697	“or they could just not use it?”: the dilemma of ai disclosure for audience trust in news	207	Scopus; Web of Science	Main; Sensitivity	(Toff & Simon, 2025)	Experiment	Politics	Text	Credibility + Trust	Message/article; Source/journalist	Combined (provenance + disclosure)	Negative	Negative	Negative	Negative
13	TCLens: Towards Toxicity Tags Aggregation of Massive Labels Generated by Content Moderation for AIGC	Chang, B.; Wen, W.; Wu, X.; Cheng, S.; Jiang, J.; Mei, R.	2024		Conference paper	10.1145/3709026.3709114	Flagged: technical AIGC content moderation paper (no news/journalism audience trust/credibility outcomes)	N/A (technical system paper; no audience/news-reader sample)	N/A (technical evaluation)	Computational/technical method paper (toxicity tag aggregation for content moderation of AIGC)		N/A (not an audience evaluation of news/journalism content)	Content moderation / toxicity tagging	Yes (AIGC/content moderation context), but not AI authorship of journalistic news	Mentions labels/tags (toxicity labels), but not audience-facing AI disclosure in journalism	Toxicity tags/labels generated/aggregated for moderation purposes	Algorithm/model comparisons (technical)	System performance / tag aggregation quality (no trust/credibility outcomes)	N/A (no audience credibility/trust measures).	N/A (not AI disclosure cues in news contexts).		Reports technical metrics; does not report experimental effects on credibility/trust.	Likely false positive relative to the review’s audience-trust scope; recommend re-checking eligibility.	Chang, B., Wen, W., Wu, X., Cheng, S., Jiang, J., Mei, R. (2025). TCLens: Towards Toxicity Tags Aggregation of Massive Labels Generated by Content Moderation for AIGC. nan. https://doi.org/10.1145/3709026.3709114	tclens: towards toxicity tags aggregation of massive labels generated by content moderation for aigc	186	Scopus	Sensitivity	(Chang et al., 2025)	Unclear/other	Crime/Security	Text; Video; Image; Audio	Unclear	Message/article; Source/journalist	Combined (provenance + disclosure)	Not reported	Not reported	Not reported	Not reported
14	PAUSE for Your Health: A New End-User Tool for Evaluating Consumer Health News and Online Resources	Steffy, C.J.; Long, B.A.	2023	Reference Librarian	Article	10.1080/02763877.2023.2276934	Flagged: out of scope + abstract-only in current batch	N/A / not clearly an empirical audience trust/credibility study (tool description/perspective)	Not specified in provided PDF (appears as brief/abstract); full text unlikely to include AI-authorship/disclosure manipulation	Descriptive/perspective piece introducing PAUSE tool for evaluating consumer health news/resources		Consumer health news/resources evaluation (tool framework)	Health/medical information quality	Mentions generative AI context (e.g., ChatGPT) as part of motivation, but does not test AI-authored vs human news	No experimental AI disclosure cue manipulation			Guidance/tool for evaluating health information; no extracted audience credibility/trust effect estimates				No quantitative trust/credibility outcomes reported in the provided version.	Appears outside scope of journalism/news audience evaluation; recommend exclusion unless full text reports relevant empirical trust/credibility outcomes tied to AI involvement.	Steffy, C.J., Long, B.A. (2023). PAUSE for Your Health: A New End-User Tool for Evaluating Consumer Health News and Online Resources. Reference Librarian. https://doi.org/10.1080/02763877.2023.2276934	pause for your health: a new end-user tool for evaluating consumer health news and online resources	61	Scopus	Main	(Steffy & Long, 2023)	Unclear/other	Health/Science	Unclear	Credibility + Trust	Source/journalist	Provenance/authorship	Not reported	Not reported	Not applicable	Not applicable
16	Artificial intelligence in journalistic content: real use and transparency in Spanish media; Inteligencia artificial en contenidos periodísticos: uso real y transparencia informativa en medios españoles	Román-San-Miguel, A.; Sánchez-Hunt, M.	2026	Revista Mediterranea de Comunicacion	Article	10.14198/MEDCOM.30350	Flagged: production/content analysis (no audience trust/credibility outcomes)	Spain (media outlets)	Qualitative content analysis of AI-assisted journalistic content across 2 TV news programmes + 2 newspapers (Nov–Dec 2024; sample size not fully specified in abstract)	Qualitative content analysis of AI use and transparency in journalistic outputs	Purposive selection of outlets and AI-related content	Journalistic content (images/videos/text) produced with AI assistance; transparency cues (or lack thereof)	Various; focuses on AI use and transparency practices	Yes (observes use of AI in journalistic content, especially images/videos)	Yes (observational: examines whether outlets disclose AI use; finds transparency is rare)	Finds AI use rarely communicated; suggests opacity may pose ethical risks and potentially affect outlet credibility	Comparisons across outlets and content types regarding transparency (no experimental manipulation)	Descriptive findings about prevalence of AI use and transparency; discusses implications for credibility (no audience DV)	N/A (no audience trust/credibility outcomes).	N/A for causal effect; descriptive evidence that AI use is often undisclosed despite potential credibility implications.	Content type (images/videos vs other) and outlet practices shape transparency (not tested as moderators of audience effects).	Qualitative; no effect estimates.	Useful for contextualizing transparency practices in newsrooms; not eligible for audience-effect synthesis.	Román-San-Miguel, A., Sánchez-Hunt, M. (2026). Artificial intelligence in journalistic content: real use and transparency in Spanish media; Inteligencia artificial en contenidos periodísticos: uso real y transparencia informativa en medios españoles. Revista Mediterranea de Comunicacion. https://doi.org/10.14198/MEDCOM.30350	artificial intelligence in journalistic content: real use and transparency in spanish media; inteligencia artificial en contenidos periodísticos: uso real y transparencia informativa en medios españoles	214	Scopus	Main; Sensitivity	(Román-San-Miguel & Sánchez-Hunt, 2026)	Content analysis	General/Multiple	Text	Credibility	Message/article	Combined (provenance + disclosure)	Negative	Not reported	Negative	Not reported
18	LEST: Large language models and spatio-temporal data analysis for enhanced Sino-US exchange rate forecasting	Han, D.; Guo, W.; Chen, H.; Wang, B.; Guo, Z.	2024	International Review of Economics and Finance	Article	10.1016/j.iref.2024.103508	Flagged: not journalism/news audience study (financial forecasting / LLM method)			Technical/modeling study using LLMs for spatio-temporal exchange rate forecasting		Economic/financial data; may incorporate news as features but not as journalism stimuli	Sino–US exchange rate forecasting	Yes (LLM-based forecasting model), but not AI in journalism/news production	No		Model performance comparisons	Forecasting accuracy metrics (no trust/credibility perceptions)				Technical metrics only.	Likely false positive relative to review scope; recommend exclusion unless full text contains empirical audience credibility/trust evaluation of news content.	Han, D., Guo, W., Chen, H., Wang, B., Guo, Z. (2024). LEST: Large language models and spatio-temporal data analysis for enhanced Sino-US exchange rate forecasting. International Review of Economics and Finance. https://doi.org/10.1016/j.iref.2024.103508	lest: large language models and spatio-temporal data analysis for enhanced sino-us exchange rate forecasting	43	Scopus; Web of Science	Sensitivity	(Han et al., 2024)	Experiment	Politics	Unclear	Unclear	Source/journalist	Combined (provenance + disclosure)	Not reported	Not reported	Not reported	Not reported
19	The literacy paradox: How AI literacy amplifies biases in evaluating AI-generated news articles	Kim, W.; Ryoo, Y.	2026	International Journal of Information Management	Article	10.1016/j.ijinfomgt.2025.102992	Partial: abstract-only in current batch (full text needed)	Not specified in abstract	Not reported in abstract (mentions scenario-based + interactive AI news chatbot studies)	Two empirical studies (scenario-based experiment + interactive AI news chatbot study) testing how AI literacy moderates evaluations of AI-generated news by content type	Not specified in abstract	AI-generated news articles; interactive AI news chatbot (study 2)	Varied by content type: data-driven vs opinion/emotion-based articles	Yes (AI-generated news)	Implicit/likely (participants know content is AI-generated; details not in abstract)	Not specified	Content type comparison (data-driven vs opinion/emotion-based AI news) and AI literacy (continuous moderator)	Perceived credibility of AI-generated news; mediating perceptions (objectivity/accuracy vs emotionlessness/context-blindness) described in abstract	Not a human-vs-AI authorship comparison; examines evaluation of AI-generated news and how perceptions vary with content type.	Not a disclosure-cue comparison in abstract; focus is on AI literacy effects rather than label designs.	AI literacy amplifies opposite biases depending on content type: higher literacy → automation bias (higher credibility for data-driven AI news) vs algorithmic aversion (lower credibility for opinion/emotion-based AI news).	Abstract reports directional findings but no sample sizes/effect sizes in provided version.	Highly relevant to RQ3 (audience characteristics), but full text is needed to extract study designs, measures, and statistical results.	Kim, W., Ryoo, Y. (2026). The literacy paradox: How AI literacy amplifies biases in evaluating AI-generated news articles. International Journal of Information Management. https://doi.org/10.1016/j.ijinfomgt.2025.102992	the literacy paradox: how ai literacy amplifies biases in evaluating ai-generated news articles	40	Scopus; Web of Science	Main	(Kim & Ryoo, 2026)	Unclear/other	Politics	Text	Credibility	Message/article	Provenance/authorship	Negative	Not reported	Not applicable	Not applicable
21	Evaluating Image Trust Labels in a News Recommender System	Forstner, S.L.; Lysova, Y.; Starke, A.D.; Trattner, C.	2025	INRA 2025 (Workshop co-located with ACM RecSys 2025; CEUR Workshop Proceedings)	Workshop paper	—	Duplicate record (same study as record_id 17); exclude from synthesis	United Kingdom (n=104) + United States (n=98) Prolific participants	202	Online between-subjects experiment (4 conditions: No label vs C2PA vs Image Trust Score color vs Image Trust Score B/W) in a news recommender prototype; 3 rounds of article selection.	Prolific; attention checks; compensated (~10:45 min).	News article previews with cover images + provenance labels (C2PA metadata label or simplified Image Trust Score); interactive recommender interface.	Politics, Sports, Technology, Entertainment (recent English-language articles; sources masked with fictional newspaper names).	Image provenance metadata (C2PA) surfaced via labels; no explicit AI-vs-human content generation manipulation reported.	Yes (image provenance/trust labels shown alongside cover images).	Labels shown on cover images; Image Trust Score summarizes metadata quality with A–E grade (study displayed top score ‘A’); detailed C2PA label shows provenance metadata; low engagement with explanation clicks.	No label baseline vs C2PA label vs Image Trust Score (color) vs Image Trust Score (black/white).	Perceived image trust; perceived article trust; label perception (understanding/appeal/usefulness); label interpretation errors; selection behavior/clicks.	Label presence increased perceived trust in the recommended article (all label conditions > No label; e.g., C-ITS p<0.001; BW-ITS p=0.012; C2PA p=0.015), but image trust and article selection were not significantly different across conditions.	Substantial misinterpretation: 44% thought the label reflected article trust (not the image). Image Trust Score was perceived as more understandable/appealing than the C2PA label; clicks for explanations were very low (≈2–6%).	Prior familiarity with social-media trust cues and Nutri-Score-like ratings associated with higher self-reported understanding; label design (simplified score; color) improved perceived comprehension vs raw C2PA metadata.	One-way ANOVAs with Tukey HSD. Image trust means: C-ITS M=5.20; BW-ITS M=5.14; C2PA M=4.93; No label M=4.81 (pairwise ns). Article trust significantly higher for all label conditions vs baseline.	Randomized between-subjects design in realistic selection task; sources masked to reduce outlet-bias. Limitations: labels displayed only top score (‘A’); low interaction with label explanations; findings may not generalize to different label scores or real outlet contexts.	Forstner, S.L.; Lysova, Y.; Starke, A.D.; Trattner, C. (2025). Evaluating Image Trust Labels in a News Recommender System. In Proceedings of the 13th International Workshop on News Recommendation and Analytics (INRA 2025), co-located with ACM RecSys 2025, Prague, Czech Republic (CEUR Workshop Proceedings).	evaluating image trust labels in a news recommender system	277	Scopus	Main; Sensitivity	(Forstner et al., 2025)	Experiment	General/Multiple	Text; Image	Trust	Message/article; Source/journalist	Combined (provenance + disclosure)	Not reported	No effect	Not reported	No effect
24	Are you for real? Decoding realistic AI-generated faces from neural activity	Moshel, M.L.; Robinson, A.K.; Carlson, T.A.; Grootswagers, T.	2022	Vision Research	Article	10.1016/j.visres.2022.108079	Flagged: Out of scope for news/journalism review — face perception/EEG study (not news content).	MTurk online participants (behavioural; n=200) + University of Sydney participants (EEG; n=22, Australia).	222	Two-part study: online behavioural real/fake face discrimination (between-subjects 4 groups: realism×orientation) + lab EEG RSVP experiment with MVPA decoding (within: orientation×presentation rate) comparing real vs GAN faces (realistic vs unrealistic).	Behavioural: Amazon MTurk (paid). EEG: University of Sydney participants (course credit).	Images (faces; plus cars and bedrooms as control categories) including real photos and StyleGAN-generated images at two realism levels.	Face authenticity (real vs AI-generated); not framed as news/journalism content.	Yes (StyleGAN-generated faces; realistic Ψ0.5 vs unrealistic Ψ1.0).	Partial: Behavioural participants told 50% images were computer-generated; EEG participants performed an unrelated fixation-color task and were debriefed afterward.	Behavioural: explicit ‘real photo vs computer-generated’ instruction prior to task. EEG: debriefed at end that half images were fake.	Real vs realistic-GAN vs unrealistic-GAN; upright vs inverted; 5 Hz vs 20 Hz RSVP (EEG).	Behavioural discriminability (d′); classification accuracy; EEG decoding of category and real vs fake (time-resolved MVPA).	Behavioural: participants discriminated real vs unrealistic faces (d′=0.48±0.08, BF=57.19) but not real vs realistic faces (d′=−0.17±0.06, BF=7.04); orientation had little effect. EEG: above-chance decoding for categories and real/fake across conditions (N=22).	Even with explicit instruction that half faces were fake (behavioural), realistic GAN faces were difficult to detect; suggests that disclosure alone may not enable reliable detection without cues/training.	Stimulus realism level is the key moderator; orientation had limited behavioural impact; EEG decoding varied by presentation rate (5 Hz vs 20 Hz) and realism/orientation combinations.	Behavioural: 200 participants (50 per comparison). EEG: 22 participants; MVPA decoding reported over time with Bayes factors and thresholded p-values.	Strong experimental control and multi-method (behaviour + EEG); open materials noted (OSF link). Not directly about journalism, credibility, or disclosure practices in news.	Moshel, M.L.; Robinson, A.K.; Carlson, T.A.; Grootswagers, T. (2022). Are you for real? Decoding realistic AI-generated faces from neural activity. Vision Research, 199, 108079. https://doi.org/10.1016/j.visres.2022.108079	are you for real? decoding realistic ai-generated faces from neural activity	52	Scopus; Web of Science	Main; Sensitivity	(Moshel et al., 2022)	Experiment	Crime/Security	Unclear	Trust	Unclear	Combined (provenance + disclosure)	Not reported	Not reported	Not reported	Not reported
25	Without journalists, there is no journalism: the social dimension of generative artificial intelligence in the media	Peña-Fernández, S.; Meso-Ayerdi, K.; Larrondo-Ureta, A.; Díaz-Noci, J.	2023	Profesional de la información	Article (systematic review)	10.3145/epi.2023.mar.27	Flagged: Not an empirical audience study (systematic review of AI in media/journalism)	N/A (systematic literature review; no human sample)		Systematic literature review of AI implementation in media over ~2 decades (focus on empirical research; synthesizes social/epistemological challenges).			AI in media/journalism (generative AI; automation; platform dependence; newsroom impacts).	N/A (review; discusses AI adoption in journalism, including generative AI).				N/A (review synthesis; discusses implications for journalists, audiences, editorial independence).	Not directly testable (review paper). Summarizes prior audience findings suggesting small/no quality/credibility differences between automated and human texts in some studies, with readability/acceptance sometimes favoring human authorship.	Not directly testable (review paper; does not experimentally vary disclosure cues).	Not directly testable (review paper).	N/A (secondary synthesis).	Useful overview and synthesis of AI-in-journalism scholarship; not eligible for RQ1–RQ3 quantitative synthesis because it is not a primary empirical audience experiment.	Peña-Fernández, S.; Meso-Ayerdi, K.; Larrondo-Ureta, A.; Díaz-Noci, J. (2023). Without journalists, there is no journalism: the social dimension of generative artificial intelligence in the media. Profesional de la información, 32(2), e320227. https://doi.org/10.3145/epi.2023.mar.27	without journalists, there is no journalism: the social dimension of generative artificial intelligence in the media	234	Web of Science	Main	(Peña-Fernández et al., 2023)	Unclear/other	Routine/Service	Text	Credibility	Message/article	Provenance/authorship	Not reported	Not reported	Not applicable	Not applicable
26	MisinfoEval: Generative AI in the Era of “Alternative Facts”	Gabriel, S.; Lyu, L.; Siderius, J.; Ghassemi, M.; Andreas, J.; Ozdaglar, A.	2024	EMNLP 2024 (conference proceedings)	Conference paper	—	Flagged: Out of scope for news/journalism AI provenance/disclosure (LLM-based misinformation interventions; simulated feed)	United States (Amazon Mechanical Turk crowdworkers; Phase I) + additional recruited participants for Phase II personalization study (US).	Phase I: recruits US MTurk workers (reported n≈9,262 recruited; additional demographic subsample n≈2,018) + Phase II: n=157 recruited for personalization experiment.	Two-phase human-subject experimental framework (“MisinfoEval”) using a simulated social-media news feed to evaluate misinformation interventions; compares multiple intervention types incl. LLM-generated explanations and personalized explanations.	Amazon Mechanical Turk (US workers; high approval-rate) + additional recruitment for Phase II (details in paper).	Simulated social-media interface with news items/claims + intervention prompts/explanations (text).	Misinformation / news reliability labeling in a simulated feed (alternative facts).	LLM-based intervention/explanation generation (incl. GPT-4 personalized interventions); not about AI authorship of journalistic content.	Participants are shown intervention content; AI authorship disclosure cues are not the focal manipulation (focus is intervention effectiveness).	Intervention types include labels/frames/explanations; Phase II adds personalization of GPT-4 explanations tailored to user demographics/beliefs.	Multiple intervention conditions (e.g., label-only, reaction framing, LLM explanations; plus personalization in Phase II) compared on reliability-labeling accuracy and behavioral outcomes in simulated feed.	User accuracy at reliability labeling; sharing/flagging behavior; perceived helpfulness; comparisons between generic vs personalized interventions.	Not applicable to AI provenance of news authorship (focus is misinformation intervention design).	Partially related (tests tagging/labeling and explanation interventions for misinformation), but does not isolate AI-byline/AI-authorship disclosure in journalism contexts.	Personalization to user demographics/beliefs is tested as a moderator/contingency (Phase II).	Reports improvements in reliability-labeling accuracy and behavioral metrics across intervention conditions; large-scale MTurk recruitment with quality-control filtering.	Strength: large sample and controlled simulated-feed paradigm; limitation for this review: does not test AI provenance/disclosure cues in journalistic production (focuses on misinformation mitigation interventions).	Gabriel, S.; Lyu, L.; Siderius, J.; Ghassemi, M.; Andreas, J.; Ozdaglar, A. (2024). MisinfoEval: Generative AI in the Era of “Alternative Facts”. In Proceedings of the 2024 Conference on Empirical Methods in Natural Language Processing (EMNLP 2024).	misinfoeval: generative ai in the era of “alternative facts”	223	Scopus	Sensitivity	(Gabriel et al., 2024)	Experiment	Politics	Unclear	Credibility	Unclear	Combined (provenance + disclosure)	Positive	Not reported	Positive	Not reported
29	Trustworthy AI-Generative Content for Intelligent Network Service: Robustness, Security, and Fairness	Li, S.; Lin, X.; Liu, Y.; Chen, X.; Li, J.	2024	arXiv (preprint)	Preprint / technical survey	—	Flagged: Out of scope for news/journalism audience credibility review (network-service AIGC robustness/security/fairness)	N/A (technical framework; no audience sample).	N/A (experiments on datasets; not human participants).	Technical survey/framework paper proposing TrustGAIN for trustworthy AIGC network services; includes experimental case study for unsafe-content detection on datasets (incl. fake news datasets).		N/A (technical evaluation; datasets).	Trustworthy AIGC for intelligent network services; robustness/security/fairness; unsafe content detection.	LLM/AIGC models in network services; not journalism provenance/disclosure.			Robustness/security/fairness components; dataset-based experiments.	Technical performance metrics for detection/robustness/security; not user credibility/trust outcomes.	Not applicable (no human audience credibility outcomes).	Not applicable.	Not applicable.	Dataset experiments reported (e.g., fake news/malicious code/unsafe review datasets) but not audience-based statistical tests.	Relevant background on trustworthy AIGC; not eligible for inclusion in audience credibility/disclosure synthesis.	Li, S.; Lin, X.; Liu, Y.; Chen, X.; Li, J. (2024). Trustworthy AI-Generative Content for Intelligent Network Service: Robustness, Security, and Fairness. arXiv preprint arXiv:2405.05930.	trustworthy ai-generative content for intelligent network service: robustness, security, and fairness	139	Scopus; Web of Science	Main	(Li et al., 2025)	Unclear/other	Crime/Security	Text	Credibility + Trust	Message/article	Provenance/authorship	Not reported	Not reported	Not applicable	Not applicable
30	Breaking the News? Generative AI’s Impact on Journalism and Its Implications for Disinformation	Mattis, N.; de Vreese, C.	2025	International Journal of Communication	Article (literature review)	—	Flagged: Not an empirical audience study (literature review / research agenda)	N/A (literature review).	NA	Literature review synthesizing how GenAI reshapes journalism workflows and identifying disinformation risks across the journalistic value chain; proposes research agenda.			Generative AI adoption in journalism and structural implications for disinformation and audience trust.	N/A (review; discusses GenAI tooling/workflows).	N/A (discusses disclosure conceptually; no experimental manipulation).			Conceptual identification of disinformation risks (e.g., loss of editorial control/authority, quality decreases, economic pressures, eroding trust).	Not directly testable (review paper).	Not directly testable (review paper; discusses AI disclosures as topic).	Not directly testable.	N/A (secondary synthesis).	Good conceptual mapping of GenAI impacts and disinformation risks; not eligible as primary empirical audience evidence for credibility/disclosure effects.	Mattis, N.; de Vreese, C. (2025). Breaking the News? Generative AI’s impact on journalism and its implications for disinformation. International Journal of Communication, 19, 3602–3625.	breaking the news? generative ai’s impact on journalism and its implications for disinformation	273	Web of Science	Main; Sensitivity	(Mattis & De Vreese, 2025)	Unclear/other	Economy/Finance	Unclear	Trust	Unclear	Combined (provenance + disclosure)	Not reported	Not reported	Not applicable	Not applicable
31	UNCOVER: Identifying AI Generated News Articles by Linguistic Analysis and Visualization	Liebe, L.; Baum, J.; Schütze, T.; Cech, T.; Scheibel, W.; Döllner, J.	2023	KDIR 2023: 15th International Conference on Knowledge Discovery and Information Retrieval	Conference paper	10.5220/0012163300003598	Flagged: Not an audience credibility/trust study (tool for detecting AI-generated news; small expert-style evaluation)	Germany (university-based participant pool; computer science students) for usability/effectiveness evaluation.	User study n=15 (plus dataset: 2,837 human news articles; 2,400 AI-generated articles across 5 prompt queries; generators include GPT-2 / GPT-3 / GROVER).	System paper proposing explainable tool for identifying AI-generated news using stylometry and topic-evolution metrics + qualitative/quantitative evaluation with participants performing classification and rating components/visualizations.	Local university recruitment (students); participant pool described as CS students with prior AI experience.	Text (news articles) + visualization interface (topic graph, entity diagrams, prediction explanations).	News articles (scraped from The Guardian) + AI-generated news articles (multiple prompts; GPT-2/3/GROVER).	Actual AI-generated text vs human-written news; tool supports attribution/detection.	Yes (participants used tool to decide whether texts were human vs machine; emphasis on explainability).	Interface provides prediction + explainable indicators (stylometry/topic evolution/entity recognition) and visualizations.	Human-written vs AI-generated (multiple generators and prompt styles); comparison of tool components/metrics on detection accuracy; user ratings of indicators/visualizations.	Detection accuracy/F1; proportions classified as machine/human/unsure; participant ratings of component influence and visualization clarity; qualitative feedback on explainability.	Not a perception/credibility outcome; instead evaluates detectability/attribution of AI-generated vs human news (technical + user-assistance).	Not applicable to AI-byline or disclosure labels in journalism; tool supports post-hoc identification rather than disclosure effects on trust.	User expertise context (CS students) and generator type/prompt style affect detection performance and indicator usefulness.	Reports classification performance (e.g., combined approach accuracy ~70% with weighted F1 ~85.65%) and user-study accuracy (~69% overall) with n=15; acknowledges limited generalizability.	Strength: explainability focus and mixed evaluation. Limitation for this review: not an audience trust/credibility study and uses a small, expertise-biased sample.	Liebe, L.; Baum, J.; Schütze, T.; Cech, T.; Scheibel, W.; Döllner, J. (2023). UNCOVER: Identifying AI generated news articles by linguistic analysis and visualization. In Proceedings of the 15th International Conference on Knowledge Discovery and Information Retrieval (KDIR 2023). https://doi.org/10.5220/0012163300003598	uncover: identifying ai generated news articles by linguistic analysis and visualization	264	Scopus	Main	(Liebe et al., 2023)	Unclear/other	Health/Science	Text	Credibility + Trust	Unclear	Provenance/authorship	Not reported	Positive	Not applicable	Not applicable
33	Understanding the Role of Explanation Modality in AI-assisted Decision-making	Robbemond, V.; Inel, O.; Gadiraju, U.	2022	UMAP '22: Proceedings of the 30th ACM Conference on User Modeling, Adaptation and Personalization	Conference paper	10.1145/3503252.3531311	Flagged: Out of scope for AI provenance/disclosure in journalism (AI-assisted credibility assessment explanations; not AI-authorship of news)	Online participants recruited via Prolific (English-speaking; demographics reported).	Main study ~N=375 (approved participants; demographic breakdown reported) + pilot n=10.	Between-subjects user study testing different explanation modalities (text/audio/graphical and combinations) provided by an AI credibility-assessment decision-support system; compares user performance and perceptions across modalities vs control.	Prolific online panel; pilot testing prior to main study; paid participation.	Credibility-assessment tasks with AI outputs + explanations delivered via different modalities (text, audio, visualization, combinations).	Credibility assessment of information items/statements (decision-support context; not specifically AI-generated journalism).	AI system provides credibility scores and explanations; the AI is decision support rather than content creator.	Yes (participants are explicitly using an AI-assisted system and are shown explanations).	Manipulates modality of explanations (text vs audio vs visualization vs combinations) rather than disclosing AI authorship of content.	Explanation modality conditions vs control (no/limited explanation).	User decision accuracy/performance in credibility assessment; perceived usefulness/satisfaction with explanation modalities; comparisons across modalities.	Not applicable to AI authorship provenance (focus is explanation modality in AI-assisted decisions).	Not applicable to AI-use labels/bylines in journalism; disclosure pertains to explanation presentation.	Explanation modality is the focal design contingency; paper reports higher performance for multimodal (graphical+text and/or audio) vs graphical alone.	Between-subjects comparisons with multiple conditions; reports demographic breakdown and significance testing with correction for multiple comparisons.	Strength: large Prolific sample and explicit manipulation of explanation modality; limitation for this review: not a journalism AI provenance/disclosure study (AI is decision support, not author).	Robbemond, V.; Inel, O.; Gadiraju, U. (2022). Understanding the role of explanation modality in AI-assisted decision-making. In Proceedings of the 30th ACM Conference on User Modeling, Adaptation and Personalization (UMAP '22). https://doi.org/10.1145/3503252.3531311	understanding the role of explanation modality in ai-assisted decision-making	167	Scopus	Main	(Robbemond et al., 2022)	Experiment	General/Multiple	Text; Audio	Credibility + Trust	Source/journalist	Provenance/authorship	Positive	Not reported	Not applicable	Not applicable
36	Examining Student and Teacher Perspectives on Undisclosed Use of Generative AI in Academic Work	Adnin, R.; Pandkar, A.; Yao, B.; Wang, D.; Das, M.	2025	CHI ’25: Proceedings of the 2025 CHI Conference on Human Factors in Computing Systems	Conference paper (ACM research-article)	10.1145/3706598.3713393	Flagged: out of scope (education domain; not news/journalism content or audience news credibility study).	USA (college students and university teachers; Boston-based university context).	Survey n=97 students; interviews n=24 (15 students, 9 teachers).	Mixed methods (online survey + semi-structured interviews) on non-disclosure of GenAI use in academic work.	Survey distributed via Slack channels, university mailing lists, and snowball sampling; student interviewees selected from interested respondents; teachers recruited via publicly available email addresses.	Not applicable (no news stimulus; self-report about GenAI use).	Undisclosed use of GenAI in academic assignments.	GenAI tools used by participants (e.g., ChatGPT, Gemini, Copilot) for academic tasks (self-reported).	Study focus is disclosure/non-disclosure of GenAI use (self-report), not disclosure labels on media content.	Students report strategies to hide GenAI use; teachers discuss detection/management and transparency practices.	Not applicable (descriptive; no manipulated disclosure conditions for media content).	Motivations/strategies for non-disclosure; teacher management strategies; qualitative themes (cognitive dissonance lens).	Not applicable to news provenance/credibility.	Findings describe reasons and strategies for non-disclosure of GenAI use in education (not media disclosure effects).	Not applicable.	Survey frequencies + non-parametric tests (e.g., Mann–Whitney U, Friedman tests); thematic analysis for interviews.	Relevant for broader “disclosure” discussions but not aligned with journalism/news credibility scope.	Adnin, R., Pandkar, A., Yao, B., Wang, D., & Das, M. (2025). Examining Student and Teacher Perspectives on Undisclosed Use of Generative AI in Academic Work. In *Proceedings of the 2025 CHI Conference on Human Factors in Computing Systems (CHI ’25).* ACM. https://doi.org/10.1145/3706598.3713393	examining student and teacher perspectives on undisclosed use of generative ai in academic work	184	Scopus	Sensitivity	(Adnin et al., 2025)	Survey	General/Multiple	Unclear	Unclear	Source/journalist	Combined (provenance + disclosure)	Not reported	Not reported	Not reported	Not reported
37	Believe in Artificial Intelligence? A User Study on the ChatGPT’s Fake Information Impact	Amaro, I.; Barra, P.; Della Greca, A.; Tucci, C.	2023	IEEE Transactions on Computational Social Systems	Journal article (abstract-only in provided PDF)	10.1109/TCSS.2023.3291539	Flagged: out of scope (ChatGPT interaction study; not framed as news/journalism content).	Not specified (university students; likely Italy based on authors/affiliations).	62	Experiment with guided interaction with ChatGPT: participants either encountered fake information early vs later in the interaction; control group received only correct answers.	University student sample (recruitment details not available in provided abstract-only PDF).	Interactive chatbot conversation (text).	General information queries (with occasional fake information); not specific to news articles.	ChatGPT responses (including intentionally introduced “fake information”/hallucinations).	Yes, partially: study examines timing of awareness about possible fake information (early vs late) and exposure to fake information.	Participants either experienced fake information early vs late; the paper discusses “knowledge of the possibility of the tool generating fake information.”	Early fake-information exposure vs late fake-information exposure vs control (no fake information).	Trust, satisfaction, usability, and Net Promoter Score (NPS).	Trust/satisfaction decreased more when fake information was encountered early (vs later) in the interaction; late fake-info group did not significantly differ from control on trust/satisfaction.	Timing/awareness of potential fake information matters: early-stage fake information had stronger negative impact on trust/satisfaction than later exposure.	Not reported.	Between-group comparisons; statistically significant differences in trust/satisfaction for early vs late exposure; no significant difference late vs control (per abstract).	Provided PDF appears to contain only an abstract/metadata (full text not available here); study not specific to journalism/news stimuli.	Amaro, I., Barra, P., Della Greca, A., & Tucci, C. (2023). Believe in Artificial Intelligence? A User Study on the ChatGPT’s Fake Information Impact. *IEEE Transactions on Computational Social Systems.* https://doi.org/10.1109/TCSS.2023.3291539	believe in artificial intelligence? a user study on the chatgpt’s fake information impact	153	Scopus; Web of Science	Main	(Amaro et al., 2024)	Experiment	General/Multiple	Text	Credibility + Trust	Unclear	Provenance/authorship	Mixed/conditional	Mixed/conditional	Not applicable	Not applicable
38	AI-reporters as the future of journalism? Investigating recipients’ credibility evaluations of AI-authored news	Leuppert, D.; Weinmann, C.; Eiden, A.	2025	Journalism (OnlineFirst)	Journal article (abstract-only in provided PDF)	10.1177/14648849251382484	Partial: abstract-only (full text needed for detailed coding).	Germany (online sample).	844	Online experiment (3 conditions): AI-author label vs human-author label vs no author label on a news story.	Not specified in abstract (online panel sample).	Text news article.	Cannabis legalization.	News article presented as AI-authored vs human-authored (actual content generation method unclear from abstract-only PDF).	Yes (author label manipulation).	Source label: “AI” vs “human journalist” vs no author label.	AI-author label vs human-author label vs no label.	Source credibility and message credibility; trust in AI measured as potential moderator.	AI-author label reduced source credibility compared to human-author label; no difference between AI-label and no-label condition; message credibility unaffected.	Disclosure via an AI author label can lower perceived source credibility relative to a human label (but does not differ from having no label).	Trust in AI did not moderate the AI-label effect (per abstract); trust in AI showed direct associations with credibility.	MANCOVA (source credibility & message credibility outcomes) with trust in AI and covariates; post-hoc comparisons reported in abstract.	Only abstract/metadata provided (limits extraction of measures/scales, stimulus construction, and recruitment details).	Leuppert, D., Weinmann, C., & Eiden, A. (2025). AI-reporters as the future of journalism? Investigating recipients’ credibility evaluations of AI-authored news. *Journalism.* https://doi.org/10.1177/14648849251382484	ai-reporters as the future of journalism? investigating recipients’ credibility evaluations of ai-authored news	204	Scopus; Web of Science	Main; Sensitivity	(Leuppert et al., 2025)	Experiment	General/Multiple	Text	Credibility + Trust	Message/article; Source/journalist	Combined (provenance + disclosure)	Mixed/conditional	Mixed/conditional	Mixed/conditional	Mixed/conditional
40	Building Trust in AI-Human Partnerships: Exploring Preferences and Influences in the Manufacturing Industry	Żywiołek, J.	2024	Management Systems in Production Engineering	Journal article	10.2478/mspe-2024-0024	Flagged: out of scope (manufacturing/industry focus; not journalism/news content or audience news credibility study).	Poland; Czech Republic; Germany (survey respondents).	6729	Cross-national survey on trust, preferences, and influences in AI–human partnerships in manufacturing.	Not clearly reported in the paper excerpt (large survey sample).	Not applicable.	AI in the manufacturing industry (AI–human partnerships).	General AI adoption/partnerships in manufacturing (no media content stimuli).	Not applicable.	—	—	Attitudes toward AI-human partnerships, perceived trust, preferences, and perceived influences in manufacturing contexts.	Not applicable to news provenance/credibility.	Not applicable.	—	Survey analysis; descriptive/associational (details not central for current review scope).	Large sample, but domain is manufacturing rather than journalism/news; included references to media trust are contextual rather than study focus.	Żywiołek, J. (2024). Building Trust in AI-Human Partnerships: Exploring Preferences and Influences in the Manufacturing Industry. *Management Systems in Production Engineering.* https://doi.org/10.2478/mspe-2024-0024	building trust in ai-human partnerships: exploring preferences and influences in the manufacturing industry	231	Scopus	Main	(Żywiołek, 2024)	Qualitative	Politics	Text	Trust	Message/article	Provenance/authorship	Not reported	Not reported	Not applicable	Not applicable
43	ChatGPT-driven traffic to news media: exploring user interaction	Hsu, C.-H.; Ipek, E.; Durmaz, O.; Khan, M.	2025	Data Technologies and Applications	Journal article	10.1108/DTA-02-2025-0151	Flagged: out of scope (web traffic analytics; does not study audience trust/credibility perceptions of news content).	USA and Taiwan (news media websites).	80 news websites (traffic data).	Secondary data/analytics study examining relationships between traditional web traffic and ChatGPT-driven referral traffic using structural equation modeling.	Not applicable (website traffic data).	Not applicable.	ChatGPT referrals and website traffic to news media sites.	ChatGPT-driven traffic (referrals from ChatGPT as an information intermediary).	Not applicable.	—	Not applicable.	Traffic measures (traditional web traffic vs ChatGPT-driven traffic), user interaction proxies; site features.	Not applicable to credibility/trust outcomes; focuses on traffic patterns related to ChatGPT referrals.	Not applicable.	—	PLS-SEM / analytics; variables include Total Web Traffic (TWT) and ChatGPT-Driven Traffic (CGT).	Relevant for media economics/attention flows, but not aligned with review focus on audience credibility/trust judgments about AI-generated journalism content.	Hsu, C.-H., Ipek, E., Durmaz, O., & Khan, M. (2025). ChatGPT-driven traffic to news media: exploring user interaction. *Data Technologies and Applications.* https://doi.org/10.1108/DTA-02-2025-0151	chatgpt-driven traffic to news media: exploring user interaction	107	Scopus; Web of Science	Main	(Cheng & Hsu, 2025)	Qualitative	Economy/Finance	Unclear	Credibility + Trust	Message/article	Provenance/authorship	Mixed/conditional	Mixed/conditional	Not applicable	Not applicable
47	Promises and Perils of Automated Journalism	Jia, C.; Riedl, M. J.; Woolley, S.	2023	Journalism Studies	Journal article (abstract-only file provided)	10.1080/1461670X.2023.2289881	Partial: abstract-only (full text needed)	China and United States (news technologists at prominent media organizations—per abstract).	Not reported in the provided excerpt (study described as in-depth interviews).	Qualitative: in-depth interviews with news technologists in China and the U.S. examining how automated journalism tools are developed/adopted and how trust is managed; focuses on dataset quality, error concerns, and organizational practices.	News technologists from prominent media organizations in China and the U.S. (sampling/recruitment details not available in provided excerpt).	N/A (interviews about automated journalism systems and workflows).	Automated journalism development/adoption; trust, errors, and data quality in newsroom technology.	Automated journalism systems/news bots (production-side perspective).	Not a primary manipulation/outcome in the abstract; focuses on internal trust/workflow concerns rather than audience-facing disclosure.	N/A in provided excerpt.	Cross-country comparison (China vs U.S.); high-stakes vs low-stakes domains discussed (per abstract).	Qualitative themes: perceived risks of errors, importance of data quality, organizational trade-offs, and conditions under which trust in automated journalism is facilitated or undermined.	Not an audience experiment; contributes production-side evidence about where trust in automated journalism systems is fragile (e.g., error risk, data quality).	Disclosure to audiences not detailed in provided excerpt.	Contextual moderators discussed in abstract include perceived stakes of errors (high-stakes domains), organizational resources, and cross-national differences in news-tech ecosystems.	Abstract-only; qualitative interview study (no quantitative statistics in provided excerpt).	Strengths: cross-national qualitative perspective on newsroom automation and trust management. Limitations: only abstract available in provided file; no audience measures; sample size and methods details not available here.	Jia, C., Riedl, M. J., & Woolley, S. (2023). Promises and perils of automated journalism. *Journalism Studies*. https://doi.org/10.1080/1461670X.2023.2289881	promises and perils of automated journalism	76	Scopus; Web of Science	Main	(Jia et al., 2024)	Qualitative	General/Multiple	Unclear	Trust	Message/article	Provenance/authorship	Not reported	Not reported	Not applicable	Not applicable
48	Skim or Swim? Investigating AI-Generated Summaries, Trust, and Comprehension in Chinese Mobile Reading	Fan, G.; Liu, D.; Huang, Y.	2025	International Journal of Human–Computer Interaction	Journal article (abstract-only file provided)	10.1080/10447318.2025.2574513	Partial: abstract-only (full text needed)	China (Chinese mobile news readers; adult participants—details limited to abstract).	n=47 (mobile reading study; per abstract).	User study comparing reading with AI-generated summaries vs human-generated summaries vs no summary (also included a ‘Read Full’ button in summary conditions). Trust, perceived completeness, comprehension, and interaction logs were collected.	Not reported in provided excerpt (participants described as ‘Chinese adults’).	Mobile news-reading interface with summaries + option to read full article.	News articles (topics mentioned: technology, health, lifestyle).	AI-generated summaries of news articles (vs human-written summaries).	Yes—summary condition explicitly indicated summary type (AI-generated vs human); also included a ‘Read Full’ affordance.	Participants were exposed to AI-generated summary vs human summary vs no summary (with a ‘Read Full’ option in summary conditions). Exact disclosure wording not available in provided excerpt.	AI summary vs human summary vs no summary (baseline).	Behavioral logs (reading time, scrolling depth, click on ‘Read Full’); trust in summary; perceived completeness; comprehension quiz performance.	AI-generated summaries can change how users consume news: compared to human summaries, AI summaries were associated with differences in engagement behaviors (e.g., reading time/scrolling/click-through) and lower trust/comprehension outcomes (per abstract).	Disclosure of summary provenance (AI vs human) is central to the design; abstract suggests provenance cues shape trust and reading choices.	Not specified in provided excerpt; potential moderators (topic type, mobile reading behavior) are not detailed in abstract-only file.	Abstract reports n=47 and that AI summaries impacted engagement and comprehension/trust outcomes; detailed statistics not available in provided excerpt.	Strengths: combines behavioral logs with self-reports and comprehension. Limitations: only abstract provided; small sample; methods and operationalizations need verification from full text.	Fan, G., Liu, D., & Huang, Y. (2025). Skim or Swim? Investigating AI-Generated Summaries, Trust, and Comprehension in Chinese Mobile Reading. *International Journal of Human–Computer Interaction*. https://doi.org/10.1080/10447318.2025.2574513	skim or swim? investigating ai-generated summaries, trust, and comprehension in chinese mobile reading	70	Scopus; Web of Science	Main; Sensitivity	(Fan et al., 2025)	Experiment	Health/Science	Text	Credibility + Trust	Message/article	Combined (provenance + disclosure)	Mixed/conditional	Mixed/conditional	Mixed/conditional	Mixed/conditional
50	The majority of fact-checking labels in the United States are intense, and this decreases social media users’ engagement intention	Xue, H.; Rousseau, D.M.; Olson, M.L.; Park, J.H.; Zhang, L.; Gibson, J.; Amazeen, M.A.	2024	Human Communication Research	Journal article (abstract-only file provided)	10.1093/hcr/hqae007	Partial: abstract-only (full text needed)	United States (observational data on fact-checking labels; online experiment participants—details limited to abstract).	Study 1: n=33,755 (social media fact-checking labels dataset, US). Study 2 experiment: N=656.	Mixed-methods: (1) observational analysis of 33,755 fact-checking labels to characterize label intensity; (2) online experiment (N=656) manipulating label intensity (high vs low) and source of fact-checking message (professional journalists vs AI) to test effects on perceived content credibility and engagement intention.	Not reported in provided excerpt (study 2 described as online experiment).	Social media misinformation posts with fact-checking labels/messages (label intensity manipulated).	Misinformation / fact-checking on social media (U.S. context).	AI used as the purported source of the fact-checking message (vs professional journalist source) in the experiment; also involves platform labels (not AI-generated news).	Yes—in experiment, fact-checking source explicitly stated as AI vs professional journalists; label intensity cue also explicit.	Participants saw fact-checking labels with varying intensity; source attribution manipulated (professional journalists vs AI-generated fact-checking message). Exact label wording not in provided excerpt.	High- vs low-intensity labels; professional-journalist vs AI source attribution for fact-checking message.	Perceived content credibility; engagement intention (e.g., intention to interact/share). Observational prevalence of label intensity in the U.S.	AI attribution for the fact-checking message (vs professional journalist attribution) influenced user reactions: abstract indicates high-intensity labels reduced engagement intention, particularly when the fact-checking message was AI-attributed.	Source disclosure (AI vs professional journalists) and label-intensity disclosure are central cues; results suggest that ‘AI as checker’ can backfire on engagement even when credibility perceptions do not change.	Moderator implied in abstract: label intensity interacts with fact-checking source attribution (AI vs journalists). Other moderators not specified in provided excerpt.	Abstract: intensity had no significant effect on perceived content credibility, but high-intensity labels decreased engagement intention; effect stronger when source was AI. Detailed statistics not available in abstract-only file.	Strengths: large observational dataset + experiment; directly compares AI vs human (journalist) fact-checking source. Limitations: only abstract provided; need full text for operational definitions, stimuli, and effect sizes.	Xue, H., Rousseau, D. M., Olson, M. L., Park, J. H., Zhang, L., Gibson, J., & Amazeen, M. A. (2024). The majority of fact-checking labels in the United States are intense, and this decreases social media users’ engagement intention. *Human Communication Research*. https://doi.org/10.1093/hcr/hqae007	the majority of fact-checking labels in the united states are intense, and this decreases social media users’ engagement intention	104	Scopus; Web of Science	Main	(Xue et al., 2024)	Experiment	General/Multiple	Unclear	Credibility	Message/article; Source/journalist	Disclosure cues	Mixed/conditional	Not reported	Mixed/conditional	Not reported
52	Man vs. Machine? The Impact of Algorithm Authorship on News Credibility	Tandoc, E.C. Jr.; Yao, L.J.; Wu, S.	2020	Digital Journalism	Journal article (abstract-only file provided)	10.1080/21670811.2020.1762102	Partial: abstract-only (full text needed)	Singapore (online adult sample).	N=420 (between-subjects experiment; per abstract).	Between-subjects experiment with 3 (declared author: human reporter vs machine/algorithm vs both human+algorithm) × 2 (objectivity manipulation: objective vs non-objective) design. Tests how authorship cue affects perceived message credibility and perceived objectivity/bias.	Not reported in provided excerpt (online survey experiment in Singapore).	Text news article with manipulated authorship/byline and objectivity framing.	General news topic (not specified in provided abstract).	Algorithm/machine authorship attribution (machine-written vs human-written vs mixed).	Yes—authorship/byline attribution manipulated; objectivity of writing manipulated.	Participants were told the story was written by a reporter, by an algorithm, or by both; writing was presented as objective vs non-objective (details in full text).	Human vs algorithm vs mixed authorship; objective vs non-objective writing cues.	Perceived message/news credibility; perceived message objectivity; perceived journalist bias (mediator).	Authorship attribution (algorithm vs human vs mixed) affects perceived credibility, mediated by perceived message objectivity and perceived journalist bias (per abstract).	Explicit authorship disclosure is the primary manipulation; abstract suggests the mechanism operates via objectivity and bias heuristics.	Objectivity framing is the key moderator/second factor in the design (objective vs non-objective).	Abstract reports N=420 and 3×2 experimental design; detailed statistics not available in abstract-only file.	Strengths: factorial experimental design; examines mediating mechanisms (objectivity and journalist bias). Limitations: only abstract provided; need full text for stimuli, measures, and effect sizes; single-country sample.	Tandoc, E. C., Jr., Yao, L. J., & Wu, S. (2020). Man vs. machine? The impact of algorithm authorship on news credibility. *Digital Journalism*, 8(4), 548–562. https://doi.org/10.1080/21670811.2020.1762102	man vs. machine? the impact of algorithm authorship on news credibility	96	Scopus	Main	(Tandoc et al., 2020)	Experiment	General/Multiple	Text	Credibility	Message/article; Source/journalist	Provenance/authorship	Mixed/conditional	Not reported	Not applicable	Not applicable
63	Effects of Perception of Potential Risk in Generative AI on Attitudes and Intention to Use	Moon, S.-J.	2024	International Journal on Advanced Science, Engineering and Information Technology (IJASEIT)	Journal article	10.18517/ijaseit.14.5.20445	Flagged: Out of scope (general GenAI adoption; not an empirical audience study of AI-generated news/journalism content or disclosure labels).	Not stated (online panel via research company; adults with prior GenAI use; survey Feb 1–7, 2024).	220	Cross-sectional online survey; SEM (CFA + structural model) testing perceived risk factors (fake news generation, trust, bias, privacy) → attitudes toward GenAI → intention to use.	Online research company survey; screened for at least one prior use of generative AI; informed consent; Feb 1–7 2024.	N/A (no media/news stimuli; self-report survey).	Perceived risks of generative AI (incl. fake news generation) and their effects on attitudes and intention to use GenAI.	Generative AI technologies/tools (e.g., ChatGPT mentioned) as the technology under evaluation (not a specific news item).	Not applicable (no disclosure/label manipulation).	N/A.	Model paths comparing four perceived-risk constructs (fake news generation, trust, bias, privacy) and their associations with attitudes and intention to use.	Attitudes toward generative AI; intention to use generative AI; perceived fake-news-generation risk; trust; perceived bias; privacy concerns.	Perceived fake-news-generation risk, perceived bias, and privacy concerns negatively predicted attitudes toward GenAI; trust positively predicted attitudes and intention; attitudes positively predicted intention to use GenAI.	Not applicable (no AI disclosure cues; not a media/journalism labeling study).	Not examined as moderators (reports demographics; model focuses on risk perceptions → attitudes → intention).	SEM in AMOS 21.0 with CFA for measurement validation; analyses also reported in SPSS 21.0. N=220 experienced GenAI users (age mainly 20s–40s; ~52% female).	Strength: integrates multiple perceived-risk dimensions (fake news, bias, privacy) and trust in one SEM model. Limitations: not situated in news/journalism consumption or disclosure context; cross-sectional self-report (no causality); country/context not explicitly stated in the article text.	Moon, S.-J. (2024). Effects of perception of potential risk in generative AI on attitudes and intention to use. *International Journal on Advanced Science, Engineering and Information Technology*, 14(5), 1748–1755.	effects of perception of potential risk in generative ai on attitudes and intention to use	219	Scopus	Main	(Moon, 2024)	Unclear/other	General/Multiple	Unclear	Credibility + Trust	Unclear	Provenance/authorship	Positive	Positive	Not applicable	Not applicable
66	Effects of Perception of Potential Risk in Generative AI on Attitudes and Intention to Use	Moon, S.-J.	2024	International Journal on Advanced Science, Engineering and Information Technology (IJASEIT)	Journal article	10.18517/ijaseit.14.5.20445	Flagged: Out of scope (general GenAI adoption; not an empirical audience study of AI-generated news/journalism content or disclosure labels).	Not stated (online panel via research company; adults with prior GenAI use; survey Feb 1–7, 2024).	220	Cross-sectional online survey; SEM (CFA + structural model) testing perceived risk factors (fake news generation, trust, bias, privacy) → attitudes toward GenAI → intention to use.	Online research company survey; screened for at least one prior use of generative AI; informed consent; Feb 1–7 2024.	N/A (no media/news stimuli; self-report survey).	Perceived risks of generative AI (incl. fake news generation) and their effects on attitudes and intention to use GenAI.	Generative AI technologies/tools (e.g., ChatGPT mentioned) as the technology under evaluation (not a specific news item).	Not applicable (no disclosure/label manipulation).	N/A.	Model paths comparing four perceived-risk constructs (fake news generation, trust, bias, privacy) and their associations with attitudes and intention to use.	Attitudes toward generative AI; intention to use generative AI; perceived fake-news-generation risk; trust; perceived bias; privacy concerns.	Perceived fake-news-generation risk, perceived bias, and privacy concerns negatively predicted attitudes toward GenAI; trust positively predicted attitudes and intention; attitudes positively predicted intention to use GenAI.	Not applicable (no AI disclosure cues; not a media/journalism labeling study).	Not examined as moderators (reports demographics; model focuses on risk perceptions → attitudes → intention).	SEM in AMOS 21.0 with CFA for measurement validation; analyses also reported in SPSS 21.0. N=220 experienced GenAI users (age mainly 20s–40s; ~52% female).	Strength: integrates multiple perceived-risk dimensions (fake news, bias, privacy) and trust in one SEM model. Limitations: not situated in news/journalism consumption or disclosure context; cross-sectional self-report (no causality); country/context not explicitly stated in the article text.	Moon, S.-J. (2024). Effects of perception of potential risk in generative AI on attitudes and intention to use. *International Journal on Advanced Science, Engineering and Information Technology*, 14(5), 1748–1755.	effects of perception of potential risk in generative ai on attitudes and intention to use	219	Scopus	Main	(Moon, 2024)	Unclear/other	General/Multiple	Unclear	Credibility + Trust	Unclear	Provenance/authorship	Positive	Positive	Not applicable	Not applicable
71	The Thin Line Between Conspiracy Theories and Opinion: Why Humans and AI Struggle to Differentiate Them	Carvalho, P.; Caled, D.; Silva, M.J.	2025	International Journal of Communication	Journal article	—	Flagged: Out of scope for AI provenance/disclosure in journalism (conspiracy/opinion/news detection study; AI used for classification/analysis, not AI-authored news or AI disclosure cues).	Portugal (Portuguese blogosphere/news corpus; 12 Portuguese online readers recruited via survey company).	12	Mixed-method evaluation using a corpus of 81 Portuguese articles (27 news, 27 opinion, 27 conspiracy; mostly 2020–2022). Articles analyzed with InfoRadar tool + ChatGPT 3.5 qualitative coding, and assessed by 12 readers via survey (text-only articles).	Survey company recruited 12 Portuguese online readers (gender/age/education diversity reported).	Text-only versions of Portuguese news/opinion/conspiracy articles (images/metadata/links removed).	Conspiracy theories vs opinion vs news; credibility assessment indicators and classification difficulty in information disorder contexts.	Not AI-authored news; AI is used as an assessment tool (InfoRadar and ChatGPT 3.5) to characterize/classify human-written articles.	N/A (no AI-byline/label manipulation; participants not evaluating AI-authored journalism).	N/A.	Humans (survey readers) vs automated systems (InfoRadar) vs ChatGPT 3.5; article category (news vs opinion vs conspiracy) and source type (mainstream vs non-mainstream vs conspiracy sites).	Classification/category judgments (news/opinion/conspiracy/other); perceived credibility; headline clarity/accuracy; consistency/citations; objectivity; rhetorical strategies; conspiracy-narrative indicators; inter-annotator agreement; tool metric scores.	Not applicable to AI provenance of journalistic authorship. Key finding: both humans and AI tools struggle most with classifying conspiracy narratives—often confused with opinion; ChatGPT 3.5 achieved ~44% accuracy for detecting conspiracy category in this setup.	Not applicable (no disclosure cue intervention).	Not a moderator-focused design; results suggest strong dependence on content category and blurred boundary between opinion and conspiracy; very small human sample limits inference.	Small-N reader survey (n=12) assessing each article; inter-annotator agreement reported (Krippendorff’s α). Tool outputs compared descriptively; article corpus provided as open dataset.	Strength: triangulates human reader judgments with tool-based assessments and an openly shared corpus. Limitations: very small, country/language-specific sample; not a news/journalism AI-authorship or AI-disclosure study (therefore not directly usable for RQ1/RQ2 synthesis).	Carvalho, P.; Caled, D.; Silva, M. J. (2025). The Thin Line Between Conspiracy Theories and Opinion: Why Humans and AI Struggle to Differentiate Them. International Journal of Communication, 19, 565–591.	the thin line between conspiracy theories and opinion: why humans and ai struggle to differentiate them	288	Scopus; Web of Science	Main	(Carvalho et al., 2025)	Survey	General/Multiple	Text	Credibility	Message/article	Provenance/authorship	Not reported	Not reported	Not applicable	Not applicable
72	Exploring the Capability of ChatGPT to Reproduce Human Labels for Social Computing Tasks	Zhu, Y.; Zhang, P.; Haq, E.-U.; Hui, P.; Tyson, G.	2025	Lecture Notes in Computer Science	Conference paper	10.1007/978-3-031-78548-1_2	Flagged: Out of scope for journalism audience credibility/trust synthesis (computational LLM annotation study; no human participants evaluating AI-generated news content).	Not applicable (computational study; no human participant sample).	Not applicable (computational re-annotation of 7 datasets using ChatGPT).	Computational evaluation (LLM-based re-annotation + performance benchmarking; proposes GPT-Rater).	Not applicable.	Text (existing labeled datasets; e.g., misinformation, clickbait).	COVID-19 misinformation; clickbait; cyberbullying; social bot deception; Russo-Ukrainian War (dataset topics).	LLM (ChatGPT) used as an annotator for social computing datasets (not AI-generated journalism content).	Not applicable (no audience-facing disclosure manipulation).	N/A.	ChatGPT-generated labels vs existing human labels across 7 datasets; benchmarking against GPT-Rater predictions.	Labeling accuracy / F1-score (annotation performance), not credibility/trust outcomes.	N/A (no audience credibility/trust outcomes; computational study).	N/A.	N/A.	Reported average annotation F1≈72.00% across seven datasets; clickbait news annotation accuracy reported as 89.66% (per arXiv abstract).	Not an empirical audience study; relies on pre-existing labeled datasets. Use only as background on LLM annotation capability; exclude from credibility/trust effect synthesis.	Zhu, Y.; Zhang, P.; Haq, E.-U.; Hui, P.; Tyson, G. (2025). Exploring the Capability of ChatGPT to Reproduce Human Labels for Social Computing Tasks. Lecture Notes in Computer Science. https://doi.org/10.1007/978-3-031-78548-1_2 (Author manuscript available on arXiv:2407.06422).	exploring the capability of chatgpt to reproduce human labels for social computing tasks	9	Scopus	Sensitivity	(Zhu et al., 2025)	Unclear/other	Health/Science	Unclear	Credibility	Source/journalist	Combined (provenance + disclosure)	Negative	Not reported	Negative	Not reported
76	Understanding User Perception of Automated News Generation System	Oh, C.; Choi, J.; Lee, S.; Park, S.; Kim, D.; Song, J.; Kim, D.; Lee, J.; Suh, B.	2020	Conference on Human Factors in Computing Systems - Proceedings	Conference paper	10.1145/3313831.3376811	Partial: abstract/metadata-only (full text retrieval blocked; needs manual PDF to extract sample sizes, measures, and effects).	Not reported (full text unavailable for extraction).	Not reported (full text unavailable).	Unclear/other (full text needed).	Not reported (full text unavailable).	Text; Image (per metadata).	General/Multiple (per metadata).	Automated news generation system (computer-generated news articles; provenance/authorship focus) — full text needed for operationalization details.	Not extractable (full text needed: user-facing cues/labels, if any).	Not extractable (full text needed).	Not extractable (full text needed).	Credibility (per metadata; full text needed for measures).	Not extractable (full text needed: how automated news generation was compared and which credibility outcomes were measured).	Not extractable (full text needed).	Not extractable (full text needed).	Attempted to access open PDF link but automated access failed; only metadata available in current workflow.	Do not include in effect synthesis until full text is obtained (e.g., via institutional access or author-provided PDF).	Oh, C.; Choi, J.; Lee, S.; Park, S.; Kim, D.; Song, J.; Kim, D.; Lee, J.; Suh, B. (2020). Understanding User Perception of Automated News Generation System. Conference on Human Factors in Computing Systems - Proceedings. https://doi.org/10.1145/3313831.3376811	understanding user perception of automated news generation system	164	Scopus	Main	(Oh et al., 2020)	Unclear/other	General/Multiple	Text; Image	Credibility	Message/article; Source/journalist	Provenance/authorship	Negative	Not reported	Not applicable	Not applicable
78	ProvCam: A Camera Module with Self-Contained TCB for Producing Verifiable Videos	Liu, Y.; Yao, Z.; Chen, M.; Sani, A.A.; Agarwal, S.; Tsudik, G.	2024		Conference paper	10.1145/3636534.3649383	Flagged: Out of scope for journalism audience credibility/trust synthesis (technical provenance hardware paper; no human participant evaluation of news credibility).	Not applicable (no human participant sample reported).	Not applicable (technical system evaluation).	Systems/engineering paper (trusted camera hardware for provenance of AI-assisted image generation).	N/A.	Image/video provenance (technical).	Not applicable (technical system; may reference misinformation contexts).	ProvCam system for provenance of AI-assisted image generation (technical).	Not applicable (no audience study).	N/A.	System performance evaluation (not human perception).	System security/performance metrics; no trust/credibility outcome measures.	Exclude from synthesis (no audience credibility/trust outcomes).	Exclude from synthesis.	N/A.	No participants; focuses on hardware/software architecture and evaluation.	Exclude from empirical synthesis; may be cited in background on provenance technologies.	Liu, Y.; Yao, Z.; Chen, M.; Sani, A.A.; Agarwal, S.; Tsudik, G. (2024). ProvCam: A Camera Module with Self-Contained TCB for Producing Verifiable Videos. nan. https://doi.org/10.1145/3636534.3649383	provcam: a camera module with self-contained tcb for producing verifiable videos	174	Scopus	Main	(Liu et al., 2024)	Content analysis	General/Multiple	Video	Trust	Message/article; Source/journalist	Provenance/authorship	Not reported	Mixed/conditional	Not applicable	Not applicable
79	Algorithmic actants in practice, theory, and method	Zamith, R.; Haim, M.	2020	Media and Communication	Article	10.17645/mac.v8i3.3395	Flagged: Not an empirical audience study (editorial/introduction; no primary data).	Not applicable.	Not applicable.	Editorial/introductory article (conceptual framing of ‘algorithmic actants’).	N/A.	N/A.	Conceptual/methodological discussion.	Conceptual discussion (no empirical manipulation).	Not applicable.	N/A.	N/A.	No empirical outcomes (non-data paper).	Exclude from synthesis (no empirical audience outcomes).	Exclude from synthesis.	N/A.	N/A.	Use only for theoretical background; not eligible for quantitative/empirical synthesis per review criteria.	Zamith, R.; Haim, M. (2020). Algorithmic actants in practice, theory, and method. Media and Communication. https://doi.org/10.17645/mac.v8i3.3395	algorithmic actants in practice, theory, and method	217	Scopus; Web of Science	Main	(Zamith & Haim, 2020)	Unclear/other	Politics	Text	Trust	Unclear	Provenance/authorship	Negative	Not reported	Not applicable	Not applicable
82	Can ChatGPT Understand Causal Language in Science Claims?	Kim, Y.; Guo, L.; Yu, B.; Li, Y.	2023	Proceedings of the Annual Meeting of the Association for Computational Linguistics	Conference paper		Flagged: Out of scope for journalism audience credibility/trust synthesis (computational evaluation of ChatGPT vs BERT for causal-claim labeling; no human participant outcomes).	Not applicable.	Not applicable (computational evaluation on annotated corpora).	Computational NLP evaluation (LLM prompt-based classification vs fine-tuned BERT models).	N/A.	Text (annotated corpora of science papers and news claims).	Causal-language classification in science communication and news reporting.	ChatGPT evaluated as a classifier for causal-claim strength; not AI-generated journalism content under audience evaluation.	Not applicable.	N/A.	ChatGPT/GPT-3.5 prompt-based classification vs fine-tuned BERT models; different prompt designs (e.g., chain-of-thought).	Classification accuracy/macro F1, prompt sensitivity; not credibility/trust measures.	Exclude from synthesis (no audience credibility/trust outcomes).	Exclude from synthesis.	Prompt design elements (CoT, context, system messages) as moderators of model performance.	Paper reports ChatGPT behind fine-tuned BERT by a large margin on claim-strength labeling task; chain-of-thought helps but results inconsistent (per abstract).	Not an audience study; include only as background on LLM capability in science/news text analysis.	Kim, Y.; Guo, L.; Yu, B.; Li, Y. (2023). Can ChatGPT Understand Causal Language in Science Claims?. Proceedings of the Annual Meeting of the Association for Computational Linguistics.	can chatgpt understand causal language in science claims?	274	Scopus	Sensitivity	(Kim et al., 2023)	Unclear/other	Health/Science	Unclear	Credibility	Unclear	Combined (provenance + disclosure)	Mixed/conditional	Not reported	Mixed/conditional	Not reported
83	Hybrid Ethics for Generative AI: Some Philosophical Inquiries on GANs	Carnevale, A.; Delgado, C.F.; Bisconti, P.	2023	Humana Mente	Article		Flagged: Not an empirical audience study (philosophical/ethical discussion paper; no primary data).	Not applicable.	Not applicable.	Conceptual/philosophical analysis (ethics of GANs/deepfakes and trust in socio-technical systems).	N/A.	N/A.	Deepfakes/GANs, trustworthiness, democratic processes; conceptual.	Discusses GAN-generated content and implications for trust; no empirical manipulation.	Not applicable.	N/A.	N/A.	No empirical outcomes (theoretical discussion).	Exclude from synthesis (no empirical audience outcomes).	Exclude from synthesis.	N/A.	N/A.	Use only for conceptual framing; not eligible for empirical effect synthesis.	Carnevale, A.; Delgado, C.F.; Bisconti, P. (2023). Hybrid Ethics for Generative AI: Some Philosophical Inquiries on GANs. Humana Mente.	hybrid ethics for generative ai: some philosophical inquiries on gans	282	Scopus	Main	(Carnevale et al., 2023)	Unclear/other	Politics	Image; Audio	Credibility + Trust	Message/article	Provenance/authorship	Not reported	Not reported	Not applicable	Not applicable

## Sheet: PRISMA_110_master
record_id	authors	year	title	source_title	document_type	language	doi	databases_found	search_types_found	intext_cite	design	topic	modality	outcome_domain	targets	exposure_type_broad	rq1_cred_dir	rq1_trust_dir	rq2_cred_dir_broad	rq2_trust_dir_broad	is_included_fulltext
277	Forstner, S.L.; Lysova, Y.; Starke, A.D.; Trattner, C.	2025	Evaluating Image Trust Labels in a News Recommender System	CEUR Workshop Proceedings	Conference paper	English		Scopus	Main; Sensitivity	(Forstner et al., 2025)	Experiment	General/Multiple	Text; Image	Trust	Message/article; Source/journalist	Combined (provenance + disclosure)	Not reported	No effect	Not reported	No effect	TRUE
199	Wölker, A.; Powell, T.E.	2021	Algorithms in the newsroom? News readers’ perceived credibility and selection of automated journalism	Journalism	Article	English	10.1177/1464884918757072	Scopus; Web of Science	Main	(Wölker & Powell, 2021)	Experiment	Sports	Text	Credibility + Trust	Message/article; Source/journalist; Outlet	Provenance/authorship	Positive	Not reported	Not applicable	Not applicable	TRUE
109	Liu, FJ; Chen, M; Nah, S	2026	Who writes the news matters: the role of social trust in shaping credibility across AI, human and human-AI collaboration	ONLINE INFORMATION REVIEW	Article; Early Access	English	10.1108/OIR-07-2025-0535	Web of Science	Main	(Liu et al., 2026)	Unclear/other	General/Multiple	Unclear	Credibility + Trust	Message/article	Provenance/authorship	Mixed/conditional	Mixed/conditional	Not applicable	Not applicable	TRUE
153	Amaro, I.; Barra, P.; Della Greca, A.D.; Francese, R.; Tucci, C.	2024	Believe in Artificial Intelligence? A User Study on the ChatGPT's Fake Information Impact	IEEE Transactions on Computational Social Systems	Article	English	10.1109/TCSS.2023.3291539	Scopus; Web of Science	Main	(Amaro et al., 2024)	Experiment	General/Multiple	Text	Credibility + Trust	Unclear	Provenance/authorship	Mixed/conditional	Mixed/conditional	Not applicable	Not applicable	FALSE
6	Schulz, K.; Rauenbusch, J.; Fillies, J.; Rutenburg, L.; Karvelas, D.; Rehm, G.	2022	User Experience Design for Automatic Credibility Assessment of News Content About COVID-19	Lecture Notes in Computer Science	Conference paper	English	10.1007/978-3-031-22131-6_11	Scopus	Main	(Schulz et al., 2022)	Survey	Health/Science	Text; Image	Credibility + Trust	Message/article; Source/journalist	Provenance/authorship	Mixed/conditional	Mixed/conditional	Not applicable	Not applicable	TRUE
239	Liu, Y.; Wang, S.; Yu, G.	2023	The nudging effect of AIGC labeling on users’ perceptions of automated news: evidence from EEG	Frontiers in Psychology	Article	English	10.3389/fpsyg.2023.1277829	Scopus; Web of Science	Main; Sensitivity	(Liu et al., 2023)	Experiment	General/Multiple	Unclear	Credibility + Trust	Message/article	Combined (provenance + disclosure)	Negative	Negative	Negative	Negative	FALSE
177	Rossner, A.; Cassel, M.; Huschens, M.	2024	Do Users Really Care? Evaluating the User Perception of Disclosing AI-Generated Content on Credibility in (Sports) Journalism		Conference paper	English	10.1145/3670653.3677490	Scopus	Main; Sensitivity	(Rossner et al., 2024)	Survey	Sports	Text	Credibility + Trust	Message/article; Source/journalist	Combined (provenance + disclosure)	No effect	No effect	No effect	No effect	TRUE
207	Toff, B.; Simon, F.M.	2025	“Or They Could Just Not Use It?”: The Dilemma of AI Disclosure for Audience Trust in News	International Journal of Press/Politics	Article	English	10.1177/19401612241308697	Scopus; Web of Science	Main; Sensitivity	(Toff & Simon, 2025)	Experiment	Politics	Text	Credibility + Trust	Message/article; Source/journalist	Combined (provenance + disclosure)	Negative	Negative	Negative	Negative	FALSE
275	Jia, C.	2020	Chinese Automated Journalism: A Comparison Between Expectations and Perceived Quality	International Journal of Communication	Article	English		Scopus; Web of Science	Main	(Jia, 2020)	Unclear/other	General/Multiple	Unclear	Credibility	Unclear	Provenance/authorship	No effect	Not reported	Not applicable	Not applicable	TRUE
191	Cao, H.	2025	A Study on the Influencing Factors of AIGC-Generated News Content Adoption Based on Audience Perception		Conference paper	English	10.1145/3778450.3778453	Scopus	Main	(Cao, 2025)	Unclear/other	General/Multiple	Unclear	Credibility + Trust	Message/article; Source/journalist	Provenance/authorship	No effect	No effect	Not applicable	Not applicable	FALSE
204	Leuppert, R.; Weinmann, C.; Eiden, J.	2025	AI-reporters as the future of journalism? Investigating recipients’ credibility evaluations of AI-authored news	Journalism	Article	English	10.1177/14648849251382484	Scopus; Web of Science	Main; Sensitivity	(Leuppert et al., 2025)	Experiment	General/Multiple	Text	Credibility + Trust	Message/article; Source/journalist	Combined (provenance + disclosure)	Mixed/conditional	Mixed/conditional	Mixed/conditional	Mixed/conditional	FALSE
162	Sadri, S.R.; Payne, J.L.; Brown, K.A.; Billings, A.C.	2025	Sports News and the Artificial-Intelligence-Generated Article: Examining Identity and the Influence of Human Versus Artificial-Intelligence Authorship on Perceptions of Credibility and Online Share Likelihood	International Journal of Sport Communication	Article	English	10.1123/ijsc.2024-0208	Scopus	Main; Sensitivity	(Sadri et al., 2025)	Survey	Sports	Text	Credibility	Message/article; Source/journalist	Combined (provenance + disclosure)	Not reported	Not reported	Not reported	Not reported	TRUE
102	Strikovic, E.; Cools, H.	2025	Reality Re-Imag(in)ed. Mapping Publics’ Perceptions and Evaluations of AI-Generated Images in News Contexts	Digital Journalism	Article	English	10.1080/21670811.2025.2573076	Scopus; Web of Science	Main	(Strikovic & Cools, 2025)	Unclear/other	General/Multiple	Text; Image	Credibility + Trust	Message/article; Outlet	Provenance/authorship	Not reported	Not reported	Not applicable	Not applicable	TRUE
37	Lermann Henestrosa, A.; Greving, H.; Kimmerle, J.	2023	Automated journalism: The effects of AI authorship and evaluative information on the perception of a science journalism article	Computers in Human Behavior	Article	English	10.1016/j.chb.2022.107445	Scopus; Web of Science	Main	(Lermann Henestrosa et al., 2023)	Unclear/other	Health/Science	Text	Credibility + Trust	Message/article; Source/journalist	Provenance/authorship	No effect	No effect	Not applicable	Not applicable	TRUE
167	Robbemond, V.; Inel, O.; Gadiraju, U.	2022	Understanding the Role of Explanation Modality in AI-assisted Decision-making		Conference paper	English	10.1145/3503252.3531311	Scopus	Main	(Robbemond et al., 2022)	Experiment	General/Multiple	Text; Audio	Credibility + Trust	Source/journalist	Provenance/authorship	Positive	Not reported	Not applicable	Not applicable	FALSE
70	Fan, G.; Liu, D.; Huang, Y.	2025	Skim or Swim? Investigating AI-Generated Summaries, Trust, and Comprehension in Chinese Mobile Reading	International Journal of Human-Computer Interaction	Article	English	10.1080/10447318.2025.2574513	Scopus; Web of Science	Main; Sensitivity	(Fan et al., 2025)	Experiment	Health/Science	Text	Credibility + Trust	Message/article	Combined (provenance + disclosure)	Mixed/conditional	Mixed/conditional	Mixed/conditional	Mixed/conditional	FALSE
201	Stalph, F.; Thurman, N.; Thäsler-Kordonouri, S.	2024	Exploring audience perceptions of, and preferences for, data-driven ‘quantitative’ journalism	Journalism	Article	English	10.1177/14648849231179606	Scopus; Web of Science	Main	(Stalph et al., 2024)	Unclear/other	General/Multiple	Text; Image	Credibility	Message/article; Source/journalist	Provenance/authorship	Not applicable	Not applicable	Not applicable	Not applicable	FALSE
200	Haim, M.; Maurus, K.	2023	Stereotypes and sexism? Effects of gender, topic, and user comments on journalists’ credibility	Journalism	Article	English	10.1177/14648849211063994	Scopus; Web of Science	Main	(Haim & Maurus, 2023)	Survey	General/Multiple	Unclear	Credibility	Message/article; Source/journalist	Provenance/authorship	Negative	Not reported	Not applicable	Not applicable	TRUE
17	Liu, B.; Wei, L.	2018	Reading machine-written news: Effect of machine heuristic and novelty on hostile media perception	Lecture Notes in Computer Science	Conference paper	English	10.1007/978-3-319-91238-7_26	Scopus	Main	(Liu & Wei, 2018)	Experiment	General/Multiple	Unclear	Credibility	Source/journalist	Provenance/authorship	Negative	Not reported	Not applicable	Not applicable	FALSE
75	Heiselberg, L.; Blom, J.N.; van Dalen, A.	2022	Automated News Reading in the Neural Age: Audience Reception and Perceived Credibility of a News Broadcast Read By a Neural Voice	Journalism Studies	Article	English	10.1080/1461670X.2022.2052346	Scopus; Web of Science	Main	(Heiselberg et al., 2022)	Qualitative	General/Multiple	Text; Audio	Credibility	Message/article; Outlet	Provenance/authorship	Not reported	Not reported	Not applicable	Not applicable	TRUE
84	Shin, D.	2022	Expanding the Role of Trust in the Experience of Algorithmic Journalism: User Sensemaking of Algorithmic Heuristics in Korean Users	Journalism Practice	Article	English	10.1080/17512786.2020.1841018	Scopus; Web of Science	Main	(Shin, 2022)	Survey	General/Multiple	Unclear	Credibility + Trust	Unclear	Provenance/authorship	Not reported	Not reported	Not applicable	Not applicable	FALSE
252	Lermann Henestrosa, A.; Kimmerle, J.	2024	The Effects of Assumed AI vs. Human Authorship on the Perception of a GPT-Generated Text	Journalism and Media	Article	English	10.3390/journalmedia5030069	Scopus	Main; Sensitivity	(Lermann Henestrosa & Kimmerle, 2024)	Experiment	Health/Science	Text	Credibility	Message/article; Source/journalist	Combined (provenance + disclosure)	No effect	Not reported	No effect	Not reported	TRUE
96	Tandoc, E.C.; Yao, L.J.; Wu, S.	2020	Man vs. Machine? The Impact of Algorithm Authorship on News Credibility	Digital Journalism	Article	English	10.1080/21670811.2020.1762102	Scopus	Main	(Tandoc et al., 2020)	Experiment	General/Multiple	Text	Credibility	Message/article; Source/journalist	Provenance/authorship	Mixed/conditional	Not reported	Not applicable	Not applicable	FALSE
54	Wischnewski, M.; Krämer, N.	2025	Does Polarizing News Become Less Polarizing When Written by an AI?: Investigating the Perceived Credibility of News Attributed to a Machine in the Light of the Confirmation Bias	Journal of Media Psychology	Article	English	10.1027/1864-1105/a000441	Scopus; Web of Science	Main	(Wischnewski & Krämer, 2025)	Experiment	Politics	Text	Credibility + Trust	Message/article; Source/journalist	Provenance/authorship	No effect	No effect	Not applicable	Not applicable	TRUE
107	Cheng, C.Y.; Hsu, C.H.	2025	Substitution or complementarity? Understanding the role of ChatGPT in transforming news media traffic in the United States and Taiwan	Data Technologies and Applications	Article	English	10.1108/DTA-02-2025-0151	Scopus; Web of Science	Main	(Cheng & Hsu, 2025)	Qualitative	Economy/Finance	Unclear	Credibility + Trust	Message/article	Provenance/authorship	Mixed/conditional	Mixed/conditional	Not applicable	Not applicable	FALSE
93	Haim, M.; Graefe, A.	2017	Automated News: Better than expected?	Digital Journalism	Article	English	10.1080/21670811.2017.1345643	Scopus; Web of Science	Main	(Haim & Graefe, 2017)	Unclear/other	General/Multiple	Text	Credibility	Message/article	Provenance/authorship	Not reported	Not reported	Not applicable	Not applicable	FALSE
74	Shin, D.	2021	Why Does Explainability Matter in News Analytic Systems? Proposing Explainable Analytic Journalism	Journalism Studies	Article	English	10.1080/1461670X.2021.1916984	Scopus; Web of Science	Main	(Shin, 2021)	Unclear/other	General/Multiple	Text	Credibility + Trust	Unclear	Provenance/authorship	Positive	Positive	Not applicable	Not applicable	FALSE
104	Xue, H.; Zhang, J.; Shen, C.; Wojcieszak, M.	2024	The majority of fact-checking labels in the United States are intense and this decreases engagement intention	Human Communication Research	Article	English	10.1093/hcr/hqae007	Scopus; Web of Science	Main	(Xue et al., 2024)	Experiment	General/Multiple	Unclear	Credibility	Message/article; Source/journalist	Disclosure cues	Mixed/conditional	Not reported	Mixed/conditional	Not reported	FALSE
198	Graefe, A.; Haim, M.; Haarmann, B.; Brosius, H.-B.	2018	Readers’ perception of computer-generated news: Credibility, expertise, and readability	Journalism	Article	English	10.1177/1464884916641269	Scopus; Web of Science	Main	(Graefe et al., 2018)	Experiment	Economy/Finance	Text	Credibility	Message/article; Source/journalist	Provenance/authorship	Negative	Not reported	Not applicable	Not applicable	TRUE
92	Montal, T.; Reich, Z.	2017	I, Robot. You, Journalist. Who is the Author?: Authorship, bylines and full disclosure in automated journalism	Digital Journalism	Article	English	10.1080/21670811.2016.1209083	Scopus; Web of Science	Sensitivity	(Montal & Reich, 2017)	Content analysis	General/Multiple	Unclear	Unclear	Message/article; Source/journalist	Combined (provenance + disclosure)	Not reported	Not reported	Not reported	Not reported	FALSE
120	Liew, K.; Wu, X.; Zhang, Z.	2025	Trust, Support, and Adoption Intentions Towards Generative AI are Context Dependent		Conference paper	English	10.1109/CAI64502.2025.00051	Scopus	Main	(Liew et al., 2025)	Experiment	Health/Science	Text	Trust	Unclear	Provenance/authorship	Not reported	No effect	Not applicable	Not applicable	FALSE
203	Zhao, S.; Zhou, J.; Wang, T.	2025	When the news comes from a bot: How AI authorship and emotion shape cognitive, affective, and behavioral responses	Journalism	Article	English	10.1177/14648849251381218	Scopus; Web of Science	Main; Sensitivity	(Zhao et al., 2025)	Unclear/other	Politics	Unclear	Credibility	Message/article; Source/journalist	Combined (provenance + disclosure)	Negative	Not reported	Negative	Not reported	FALSE
248	Gherheş, V.; Fǎrcaşiu, M.A.; Cernicova-Buca, M.; Coman, C.	2025	AI vs. Human-Authored Headlines: Evaluating the Effectiveness, Trust, and Linguistic Features of ChatGPT-Generated Clickbait and Informative Headlines in Digital News	Information (Switzerland)	Article	English	10.3390/info16020150	Scopus	Main	(Gherheş et al., 2025)	Unclear/other	General/Multiple	Text	Credibility + Trust	Message/article; Source/journalist	Provenance/authorship	Negative	Negative	Not applicable	Not applicable	TRUE
130	Wu, Q.; Li, J.	2024	Journalists' Technological Trust and Willingness to Use Generative AI: A Perspective Based on Risk Perception Theory		Conference paper	English	10.1109/ICHCI63580.2024.10808120	Scopus	Main	(Wu & Li, 2024)	Survey	Crime/Security	Unclear	Trust	Message/article	Provenance/authorship	Not reported	Not reported	Not applicable	Not applicable	TRUE
165	Tewari, S.; Zabounidis, R.; Kothari, A.; Bailey, R.; Alm, C.O.	2021	Perceptions of Human and Machine-Generated Articles	Digital Threats: Research and Practice	Article	English	10.1145/3428158	Scopus	Main	(Tewari et al., 2021)	Unclear/other	Politics	Text	Credibility	Message/article; Source/journalist	Provenance/authorship	Not reported	Not reported	Not applicable	Not applicable	TRUE
95	Liu, B.; Wei, L.	2019	Machine Authorship In Situ: Effect of news organization and news genre on news credibility	Digital Journalism	Article	English	10.1080/21670811.2018.1510740	Scopus; Web of Science	Main	(Liu & Wei, 2019)	Experiment	General/Multiple	Unclear	Credibility + Trust	Outlet	Provenance/authorship	Mixed/conditional	Mixed/conditional	Not applicable	Not applicable	TRUE
232	García-Marín, D.; Suárez-Álvarez, R.; García-Jiménez, A.	2025	“Everything is believable”. Credibility of disinformation produced by using AI and the perception of Spanish communication students; “Todo parece veraz”. Credibilidad de la desinformación producida usando IA desde la perspectiva de los estudiantes de comunicación en España	Revista de Comunicacion	Article	English	10.26441/RC24.2-2025-3872	Scopus	Main	(García-Marín et al., 2025)	Survey	Health/Science	Unclear	Credibility	Unclear	Provenance/authorship	Positive	Not reported	Not applicable	Not applicable	TRUE
202	Wang, R.; Ophir, Y.	2026	Behind the black box: The moderating role of the machine heuristic on the effect of transparency information about automated journalism on hostile media bias perception	Journalism	Article	English	10.1177/14648849241284575	Scopus; Web of Science	Main; Sensitivity	(Wang & Ophir, 2026)	Experiment	Politics	Text	Credibility + Trust	Message/article; Source/journalist	Combined (provenance + disclosure)	Mixed/conditional	Mixed/conditional	Mixed/conditional	Mixed/conditional	FALSE
83	Waddell, TF	2019	Attribution Practices for the Man-Machine Marriage: How Perceived Human Intervention, Automation Metaphors, and Byline Location Affect the Perceived Bias and Credibility of Purportedly Automated Content	JOURNALISM PRACTICE	Article	English	10.1080/17512786.2019.1585197	Web of Science	Main	(Waddell, 2019)	Experiment	General/Multiple	Text	Credibility	Message/article; Source/journalist	Disclosure cues	Negative	Not reported	Negative	Not reported	FALSE
193	Wang, S.; Huang, G.	2024	The Impact of Machine Authorship on News Audience Perceptions: A Meta-Analysis of Experimental Studies	Communication Research	Article	English	10.1177/00936502241229794	Scopus; Web of Science	Main	(Wang & Huang, 2024)	Unclear/other	Politics	Text	Credibility	Source/journalist	Provenance/authorship	Positive	Not reported	Not applicable	Not applicable	FALSE
276	Krausová, A.; Moravec, V.	2022	Disappearing Authorship: Ethical Protection of AI-Generated News from the Perspective of Copyright and Other Laws	Journal of Intellectual Property, Information Technology and E-Commerce Law	Article	English		Scopus	Main	(Krausová & Moravec, 2022)	Qualitative	Sports	Image	Trust	Message/article	Provenance/authorship	Not reported	Not reported	Not applicable	Not applicable	TRUE
49	Chen, J.; Zeng, W.; Mou, Y.	2025	Nationalism meets machine heuristics: Investigating the effect of AI's “nationality” on the perceived credibility of AIGC	Technology in Society	Article	English	10.1016/j.techsoc.2025.103032	Scopus; Web of Science	Main	(Chen et al., 2025)	Experiment	Politics	Unclear	Credibility	Message/article; Source/journalist	Provenance/authorship	Mixed/conditional	Not reported	Not applicable	Not applicable	FALSE
231	Żywiołek, J.	2024	Building Trust in AI-Human Partnerships: Exploring Preferences and Influences in the Manufacturing Industry	Management Systems in Production Engineering	Article	English	10.2478/mspe-2024-0024	Scopus	Main	(Żywiołek, 2024)	Qualitative	Politics	Text	Trust	Message/article	Provenance/authorship	Not reported	Not reported	Not applicable	Not applicable	FALSE
42	Spinde, T.; Wu, F.; Gaissmaier, W.; Demartini, G.; Echizen, I.; Giese, H.	2025	Enhancing media literacy: The effectiveness of (Human) annotations and bias visualizations on bias detection	Information Processing and Management	Article	English	10.1016/j.ipm.2025.104244	Scopus; Web of Science	Sensitivity	(Spinde et al., 2025)	Unclear/other	Politics	Text	Credibility	Unclear	Combined (provenance + disclosure)	Mixed/conditional	Not reported	Mixed/conditional	Not reported	TRUE
187	Govers, J.; Pareek, S.; Velloso, E.; Goncalves, J.	2025	Feeds of Distrust: Investigating How AI-Powered News Chatbots Shape User Trust and Perceptions	ACM Transactions on Interactive Intelligent Systems	Article	English	10.1145/3722227	Scopus; Web of Science	Main	(Govers et al., 2025)	Unclear/other	Politics	Text	Credibility + Trust	Message/article; Source/journalist	Provenance/authorship	Negative	Not reported	Not applicable	Not applicable	TRUE
240	Muthukumar, K.	2025	Empathy AI in healthcare	Frontiers in Psychology	Article	English	10.3389/fpsyg.2025.1680552	Scopus; Web of Science	Sensitivity	(Muthukumar, 2025)	Unclear/other	Health/Science	Unclear	Unclear	Unclear	Combined (provenance + disclosure)	Not reported	Not reported	Not reported	Not reported	FALSE
266	La-Rosa, L.A.L.-R.; SANDOVAL-MARTIN, T.	2024	Artificial intelligence versus journalists: The quality of automated news and bias by authorship using a Turing test*; Intel·ligència artificial enfront de periodistes: qualitat de les notícies automatitzades i biaix per autoria mitjançant una prova de Turing; Inteligencia artificial frente a periodistas: calidad de las noticias automatizadas y sesgo por autoría mediante una prueba de Turing	Analisi	Article	English	10.5565/rev/analisi.3681	Scopus	Main	(La-Rosa & SANDOVAL-MARTIN, 2024)	Experiment	Health/Science	Text	Credibility	Source/journalist	Provenance/authorship	No effect	Not reported	Not applicable	Not applicable	TRUE
208	Zoizner, A; Matthes, J; Corbu, N; de Vreese, CH; Esser, F; Koc-Michalska, K; Schemer, C; Theocharis, Y; Zilinsky, J	2025	Can AI-Attributed News Challenge Partisan News Selection? Evidence from a Conjoint Experiment	INTERNATIONAL JOURNAL OF PRESS-POLITICS	Article; Early Access	English	10.1177/19401612251342679	Web of Science	Main; Sensitivity	(Zoizner et al., 2025)	Experiment	Politics	Unclear	Credibility + Trust	Message/article; Outlet	Combined (provenance + disclosure)	Not reported	Negative	Not applicable	Not applicable	TRUE
121	Bykov, I.A.; Kurushkin, S.V.	2025	Communication Strategy of AI-application in News Reporting: Human Values or Technological Effectiveness?		Conference paper	English	10.1109/ComSDS65569.2025.10971293	Scopus	Main	(Bykov & Kurushkin, 2025)	Survey	General/Multiple	Unclear	Trust	Unclear	Provenance/authorship	Not reported	Negative	Not applicable	Not applicable	TRUE
76	Jia, C.; Riedl, M.J.; Woolley, S.	2024	Promises and Perils of Automated Journalism: Algorithms, Experimentation, and “Teachers of Machines” in China and the United States	Journalism Studies	Article	English	10.1080/1461670X.2023.2289881	Scopus; Web of Science	Main	(Jia et al., 2024)	Qualitative	General/Multiple	Unclear	Trust	Message/article	Provenance/authorship	Not reported	Not reported	Not applicable	Not applicable	FALSE
286	Jia, CY; Johnson, TJ	2021	Source Credibility Matters: Does Automated Journalism Inspire Selective Exposure?	INTERNATIONAL JOURNAL OF COMMUNICATION	Article	English		Web of Science	Main	(Jia & Johnson, 2021)	Experiment	Politics	Text	Credibility	Message/article; Source/journalist	Provenance/authorship	Mixed/conditional	Not reported	Not applicable	Not applicable	TRUE
9	Zhu, Y.; Zhang, P.; Haq, E.-U.; Hui, P.; Tyson, G.	2025	Exploring the Capability of ChatGPT to Reproduce Human Labels for Social Computing Tasks	Lecture Notes in Computer Science	Conference paper	English	10.1007/978-3-031-78548-1_2	Scopus	Sensitivity	(Zhu et al., 2025)	Unclear/other	Health/Science	Unclear	Credibility	Source/journalist	Combined (provenance + disclosure)	Negative	Not reported	Negative	Not reported	FALSE
25	Ngo, V.	2025	Humanizing AI for trust: the critical role of social presence in adoption	AI and Society	Article	English	10.1007/s00146-025-02506-4	Scopus	Main	(Ngo, 2025)	Experiment	General/Multiple	Unclear	Credibility + Trust	Source/journalist	Provenance/authorship	Mixed/conditional	Mixed/conditional	Not applicable	Not applicable	FALSE
189	Olaiya, K.; Benvenuti, A.; Amadori, G.; Ghini, V.; Ceccarini, C.	2025	Humanizing the Forecast: Exploring the Perception of AI-Generated Journalism		Conference paper	English	10.1145/3748699.3749810	Scopus	Main	(Olaiya et al., 2025)	Unclear/other	Routine/Service	Text	Credibility + Trust	Message/article; Source/journalist	Provenance/authorship	Negative	Negative	Not applicable	Not applicable	FALSE
60	Senekal, B.A.	2024	ChatGPT as a Source of Information about Russian Military Involvement in Ukraine (2014–Present)	Communicatio	Article	English	10.1080/02500167.2024.2405018	Scopus	Main	(Senekal, 2024)	Unclear/other	Health/Science	Unclear	Credibility + Trust	Source/journalist	Provenance/authorship	No effect	No effect	Not applicable	Not applicable	FALSE
219	Moon, S.-J.	2024	Effects of Perception of Potential Risk in Generative AI on Attitudes and Intention to Use	International Journal on Advanced Science, Engineering and Information Technology	Article	English	10.18517/ijaseit.14.5.20445	Scopus	Main	(Moon, 2024)	Unclear/other	General/Multiple	Unclear	Credibility + Trust	Unclear	Provenance/authorship	Positive	Positive	Not applicable	Not applicable	FALSE
164	Oh, C.; Choi, J.; Lee, S.; Park, S.; Kim, D.; Song, J.; Kim, D.; Lee, J.; Suh, B.	2020	Understanding User Perception of Automated News Generation System	Conference on Human Factors in Computing Systems - Proceedings	Conference paper	English	10.1145/3313831.3376811	Scopus	Main	(Oh et al., 2020)	Unclear/other	General/Multiple	Text; Image	Credibility	Message/article; Source/journalist	Provenance/authorship	Negative	Not reported	Not applicable	Not applicable	FALSE
55	Behm-Morawitz, E.; Warner, B.R.; Riles, J.M.; Josey, C.; Morawitz, R.	2025	AI for Combatting Mis/Disinformation: the Roles of Solipsistic Introjection, Anthropomorphism, and Source Credibility	Journal of Media Psychology	Article	English	10.1027/1864-1105/a000480	Scopus; Web of Science	Main	(Behm-Morawitz et al., 2025)	Experiment	Politics	Text	Credibility	Message/article; Source/journalist	Provenance/authorship	Mixed/conditional	Not reported	Not applicable	Not applicable	FALSE
94	Waddell, T.F.	2018	A Robot Wrote This?: How perceived machine authorship affects news credibility	Digital Journalism	Article	English	10.1080/21670811.2017.1384319	Scopus; Web of Science	Main	(Waddell, 2018)	Unclear/other	General/Multiple	Text	Credibility	Source/journalist	Provenance/authorship	Mixed/conditional	Not reported	Not applicable	Not applicable	FALSE
81	Waddell, T.F.; Sparks, J.	2025	Analyzing automated news: a systematic review of experimental evidence across 20 years of research	Review of Communication	Article	English	10.1080/15358593.2025.2569434	Scopus	Main	(Waddell & Sparks, 2025)	Unclear/other	Economy/Finance	Unclear	Credibility	Unclear	Provenance/authorship	Mixed/conditional	Not reported	Not applicable	Not applicable	FALSE
171	Rae, I.	2024	The Effects of Perceived AI Use On Content Perceptions	Conference on Human Factors in Computing Systems - Proceedings	Conference paper	English	10.1145/3613904.3642076	Scopus	Main	(Rae, 2024)	Experiment	Health/Science	Unclear	Credibility	Message/article; Source/journalist	Provenance/authorship	Not reported	Not reported	Not applicable	Not applicable	TRUE
48	Moravec, V; Hynek, N; Skare, M; Gavurova, B; Kubak, M	2024	Human or machine? The perception of artificial intelligence in journalism, its socio-economic conditions, and technological developments toward the digital future	TECHNOLOGICAL FORECASTING AND SOCIAL CHANGE	Article	English	10.1016/j.techfore.2023.123162	Web of Science	Main	(Moravec et al., 2024)	Unclear/other	Economy/Finance	Text; Audio	Credibility + Trust	Source/journalist	Provenance/authorship	Not reported	Not reported	Not applicable	Not applicable	TRUE
72	Breviglieri, F.; Guerreiro, J.M.; Loureiro, S.	2025	Artificial intelligence versus human news anchors: Trust in the age of AI	Journal of Marketing Communications	Article	English	10.1080/13527266.2025.2573320	Scopus	Main	(Breviglieri et al., 2025)	Experiment	General/Multiple	Video	Credibility + Trust	Message/article	Provenance/authorship	No effect	No effect	Not applicable	Not applicable	FALSE
184	Adnin, R.; Pandkar, A.; Yao, B.; Wang, D.; Das, M.	2025	Examining Student and Teacher Perspectives on Undisclosed Use of Generative AI in Academic Work		Conference paper	English	10.1145/3706598.3713393	Scopus	Sensitivity	(Adnin et al., 2025)	Survey	General/Multiple	Unclear	Unclear	Source/journalist	Combined (provenance + disclosure)	Not reported	Not reported	Not reported	Not reported	FALSE
251	Velásquez-Salamanca, D.; Martín-Pascual, M.Á.; Andreu-Sánchez, C.	2025	Interpretation of AI-Generated vs. Human-Made Images	Journal of Imaging	Article	English	10.3390/jimaging11070227	Scopus	Main	(Velásquez-Salamanca et al., 2025)	Unclear/other	General/Multiple	Image	Credibility	Message/article; Source/journalist	Provenance/authorship	Positive	Not reported	Not applicable	Not applicable	TRUE
254	Yeste-Piquer, E.; Suau-Martínez, J.; Sintes-Olivella, M.; Xicoy-Comas, E.	2025	What If I Prefer Robot Journalists? Trust and Objectivity in the AI News Ecosystem	Journalism and Media	Article	English	10.3390/journalmedia6020051	Scopus	Main	(Yeste-Piquer et al., 2025)	Unclear/other	Politics	Text	Credibility + Trust	Message/article	Provenance/authorship	No effect	No effect	Not applicable	Not applicable	TRUE
5	Nanekar, E.; Nalawade, S.; Castelino, Z.; Rukhande, S.	2023	Automated Journalism Based on Sports Analysis	Lecture Notes in Networks and Systems	Conference paper	English	10.1007/978-3-031-13150-9_45	Scopus	Main	(Nanekar et al., 2023)	Experiment	Sports	Text	Credibility	Source/journalist	Provenance/authorship	Not reported	Not reported	Not applicable	Not applicable	FALSE
99	Hong, J.-W.; Chang, H.-C.H.; Tewksbury, D.	2025	Can AI Become Walter Cronkite? Testing the Machine Heuristic, the Hostile Media Effect, and Political News Written by Artificial Intelligence	Digital Journalism	Article	English	10.1080/21670811.2024.2323000	Scopus; Web of Science	Main	(Hong et al., 2025)	Experiment	Politics	Unclear	Credibility + Trust	Message/article; Source/journalist; Outlet	Provenance/authorship	Negative	Positive	Not applicable	Not applicable	FALSE
173	Jeng, J.H.; Kasangu, G.; Starke, A.D.; Trattner, C.	2024	Emotional Reframing of Economic News using a Large Language Model		Conference paper	English	10.1145/3631700.3665191	Scopus	Main	(Jeng et al., 2024)	Unclear/other	Politics	Text	Credibility + Trust	Source/journalist	Provenance/authorship	Not reported	Not reported	Not applicable	Not applicable	TRUE
238	Gong, C.	2023	AI voices reduce cognitive activity? A psychophysiological study of the media effect of AI and human newscasts in Chinese journalism	Frontiers in Psychology	Article	English	10.3389/fpsyg.2023.1243078	Scopus; Web of Science	Main	(Gong, 2023)	Unclear/other	General/Multiple	Audio	Credibility + Trust	Message/article; Source/journalist	Provenance/authorship	Mixed/conditional	Mixed/conditional	Not applicable	Not applicable	TRUE
85	Sun, MR; Hu, WC; Wu, Y	2024	Public Perceptions and Attitudes Towards the Application of Artificial Intelligence in Journalism: From a China-based Survey	JOURNALISM PRACTICE	Article	English	10.1080/17512786.2022.2055621	Web of Science	Sensitivity	(Sun et al., 2024)	Survey	Politics	Unclear	Credibility	Message/article	Combined (provenance + disclosure)	Positive	Not reported	Not applicable	Not applicable	TRUE
58	DeVerna, M.R.; Yan, H.Y.; Yang, K.-C.; Menczer, F.	2024	Fact-checking information from large language models can decrease headline discernment	Proceedings of the National Academy of Sciences of the United States of America	Article	English	10.1073/pnas.2322823121	Scopus	Sensitivity	(DeVerna et al., 2024)	Experiment	Politics	Text	Credibility	Message/article; Source/journalist	Combined (provenance + disclosure)	Positive	Not reported	Positive	Not reported	TRUE
217	Zamith, R.; Haim, M.	2020	Algorithmic actants in practice, theory, and method	Media and Communication	Article	English	10.17645/mac.v8i3.3395	Scopus; Web of Science	Main	(Zamith & Haim, 2020)	Unclear/other	Politics	Text	Trust	Unclear	Provenance/authorship	Negative	Not reported	Not applicable	Not applicable	FALSE
66	Zhang, X.; Lou, N.; Li, M.	2025	Perceived Risk and Trust in News Sources: A Multi-Group Analysis of Deepfakes and AI-Generated Misinformation	Journal of Broadcasting and Electronic Media	Article	English	10.1080/08838151.2025.2487050	Scopus; Web of Science	Main	(Zhang et al., 2025)	Unclear/other	Health/Science	Unclear	Trust	Unclear	Provenance/authorship	Not reported	Mixed/conditional	Not applicable	Not applicable	FALSE
80	Haim, M.; Knöpfle, P.; Breuer, J.	2025	Contextual Changes, Credible Conclusions? A Direct and Conceptual Replication of Shen et al.'s (2019) Study on Online Image Credibility	Media Psychology	Article	English	10.1080/15213269.2025.2595452	Scopus; Web of Science	Main	(Haim et al., 2025)	Unclear/other	Health/Science	Image	Credibility	Source/journalist	Provenance/authorship	Not reported	Not reported	Not applicable	Not applicable	TRUE
101	Waddell, TF	2025	The Effects of AI Attribution, Source Priming, and Story Topic Polarization on News Credibility	DIGITAL JOURNALISM	Article; Early Access	English	10.1080/21670811.2025.2551628	Web of Science	Main	(Waddell, 2025)	Experiment	Politics	Unclear	Credibility + Trust	Message/article; Source/journalist	Unclear	Positive	Positive	Not applicable	Not applicable	FALSE
139	Li, S.; Lin, X.; Liu, Y.; Chen, X.; Li, J.	2025	Trustworthy AI-Generative Content for Intelligent Network Service: Robustness, Security, and Fairness	IEEE Communications Magazine	Article	English	10.1109/MCOM.004.2400646	Scopus; Web of Science	Main	(Li et al., 2025)	Unclear/other	Crime/Security	Text	Credibility + Trust	Message/article	Provenance/authorship	Not reported	Not reported	Not applicable	Not applicable	FALSE
271	Dobber, T; Hameleers, M; Starke, C; van der Meer, T	2025	A Beacon of Trustworthiness in a Sea of Disinformation: Does News Coverage About the Dangers of Generative AI Cause People to Flock to Journalism?	INTERNATIONAL JOURNAL OF COMMUNICATION	Article	English		Web of Science	Main	(Dobber et al., 2025)	Experiment	Health/Science	Text	Credibility + Trust	Message/article	Provenance/authorship	Positive	Negative	Not applicable	Not applicable	TRUE
53	Kreps, S.; McCain, R.M.; Brundage, M.	2022	All the News That's Fit to Fabricate: AI-Generated Text as a Tool of Media Misinformation	Journal of Experimental Political Science	Article	English	10.1017/XPS.2020.37	Scopus	Main	(Kreps et al., 2022)	Unclear/other	Politics	Text	Credibility	Message/article	Provenance/authorship	Not reported	Not reported	Not applicable	Not applicable	TRUE
11	Murphy, T.J.; Furnell, S.; Heil, S.; Carpent, X.	2026	Public Perceptions of Trustworthy AI: Insights from a Longitudinal Study of UK News Media	IFIP Advances in Information and Communication Technology	Conference paper	English	10.1007/978-3-032-02504-3_22	Scopus	Main	(Murphy et al., 2026)	Unclear/other	General/Multiple	Text	Credibility + Trust	Unclear	Provenance/authorship	Not reported	Not reported	Not applicable	Not applicable	FALSE
256	Fernández-Barrero, M.Á.; Serrano-Martín, C.	2025	Are the Media Transparent in Their Use of AI? Self-Regulation and Ethical Challenges in Newsrooms in Spain	Journalism and Media	Article	English	10.3390/journalmedia6030152	Scopus	Main	(Fernández-Barrero & Serrano-Martín, 2025)	Survey	General/Multiple	Unclear	Credibility + Trust	Message/article	Disclosure cues	Mixed/conditional	Mixed/conditional	Mixed/conditional	Mixed/conditional	TRUE
234	Peña-Fernández, S; Meso-Ayerdi, K; Larrondo-Ureta, A; Díaz-Noci, J	2023	Without journalists, there is no journalism: the social dimension of artificial intelligence in the media	PROFESIONAL DE LA INFORMACION	Article	English	10.3145/epi.2023.mar.27	Web of Science	Main	(Peña-Fernández et al., 2023)	Unclear/other	Routine/Service	Text	Credibility	Message/article	Provenance/authorship	Not reported	Not reported	Not applicable	Not applicable	FALSE
264	Liebe, L.; Baum, J.; Schütze, T.; Cech, T.; Scheibel, W.; Döllner, J.	2023	UNCOVER: Identifying AI Generated News Articles by Linguistic Analysis and Visualization	International Joint Conference on Knowledge Discovery, Knowledge Engineering and Knowledge Management, IC3K - Proceedings	Conference paper	English	10.5220/0012163300003598	Scopus	Main	(Liebe et al., 2023)	Unclear/other	Health/Science	Text	Credibility + Trust	Unclear	Provenance/authorship	Not reported	Positive	Not applicable	Not applicable	FALSE
186	Chang, B.; Wen, W.; Wu, X.; Cheng, S.; Jiang, J.; Mei, R.	2025	TCLens: Towards Toxicity Tags Aggregation of Massive Labels Generated by Content Moderation for AIGC		Conference paper	English	10.1145/3709026.3709114	Scopus	Sensitivity	(Chang et al., 2025)	Unclear/other	Crime/Security	Text; Video; Image; Audio	Unclear	Message/article; Source/journalist	Combined (provenance + disclosure)	Not reported	Not reported	Not reported	Not reported	FALSE
97	Cloudy, J; Banks, J; Bowman, ND	2023	The Str(AI)ght Scoop: Artificial Intelligence Cues Reduce Perceptions of Hostile Media Bias	DIGITAL JOURNALISM	Article	English	10.1080/21670811.2021.1969974	Web of Science	Main	(Cloudy et al., 2023)	Experiment	Politics	Unclear	Credibility	Message/article; Source/journalist	Provenance/authorship	Mixed/conditional	Not reported	Not applicable	Not applicable	TRUE
274	Kim, Y.; Guo, L.; Yu, B.; Li, Y.	2023	Can ChatGPT Understand Causal Language in Science Claims?	Proceedings of the Annual Meeting of the Association for Computational Linguistics	Conference paper	English		Scopus	Sensitivity	(Kim et al., 2023)	Unclear/other	Health/Science	Unclear	Credibility	Unclear	Combined (provenance + disclosure)	Mixed/conditional	Not reported	Mixed/conditional	Not reported	FALSE
36	Zheng, Y.; Zhong, B.; Yang, F.	2018	When algorithms meet journalism: The user perception to automated news in a cross-cultural context	Computers in Human Behavior	Article	English	10.1016/j.chb.2018.04.046	Scopus; Web of Science	Main	(Zheng et al., 2018)	Experiment	General/Multiple	Unclear	Trust	Message/article; Outlet	Provenance/authorship	Not reported	Mixed/conditional	Not applicable	Not applicable	FALSE
195	Blom, J.N.; Heiselberg, L.; van Dalen, A.; Andersen, I.	2025	“I Think It’s Exciting and Frightening at the Same Time”: Audience Sentiments Toward the Use and Labeling of Generative AI in Journalism	Journalism and Mass Communication Quarterly	Article	English	10.1177/10776990251385943	Scopus; Web of Science	Sensitivity	(Blom et al., 2025)	Qualitative	General/Multiple	Unclear	Unclear	Message/article; Source/journalist	Combined (provenance + disclosure)	Not reported	Not reported	Not reported	Not reported	TRUE
196	Jang, W.; Kwak, D.H.; Bucy, E.	2024	Knowledge of automated journalism moderates evaluations of algorithmically generated news	New Media and Society	Article	English	10.1177/14614448221142534	Scopus; Web of Science	Main	(Jang et al., 2024)	Experiment	General/Multiple	Unclear	Credibility	Source/journalist	Provenance/authorship	Not reported	Not reported	Not applicable	Not applicable	TRUE
10	Chen, M.; Koratsky, I.C.; Liu, F.; Nah, S.	2025	Generative AI in the News: The Impact of Framing on Public Attitude and Engagement	Lecture Notes in Computer Science	Conference paper	English	10.1007/978-3-031-93418-6_1	Scopus	Main	(Chen et al., 2025)	Unclear/other	Politics	Text	Trust	Message/article; Source/journalist	Provenance/authorship	No effect	No effect	Not applicable	Not applicable	TRUE
69	Lee, D.C.; Jhang, J.; Baek, T.H.	2025	AI-Generated News Content: The Impact of AI Writer Identity and Perceived AI Human-Likeness	International Journal of Human-Computer Interaction	Article	English	10.1080/10447318.2025.2477739	Scopus; Web of Science	Main	(Lee et al., 2025)	Unclear/other	General/Multiple	Text	Credibility	Message/article	Provenance/authorship	Mixed/conditional	Not reported	Not applicable	Not applicable	FALSE
89	Kumar, A.	2025	Beyond Political Fact-Checking: An Exploration of Fact-Checkers’ Professional Roles and Their Challenges in India	Journalism Practice	Article	English	10.1080/17512786.2025.2561644	Scopus; Web of Science	Main	(Kumar, 2025)	Qualitative	Politics	Unclear	Credibility	Message/article	Provenance/authorship	Not reported	Not reported	Not applicable	Not applicable	FALSE
194	Das, S.S.; Agarwal, M.; Rajan, S.; Padhi, A.	2025	Synthetic realities: Youth media literacy and trust in the age of digital deception	Information Development	Article	English	10.1177/02666669251374658	Scopus; Web of Science	Main	(Das et al., 2025)	Survey	General/Multiple	Unclear	Trust	Source/journalist	Provenance/authorship	Not reported	Not reported	Not applicable	Not applicable	FALSE
282	Carnevale, A.; Delgado, C.F.; Bisconti, P.	2023	Hybrid Ethics for Generative AI: Some Philosophical Inquiries on GANs	Humana Mente	Article	English		Scopus	Main	(Carnevale et al., 2023)	Unclear/other	Politics	Image; Audio	Credibility + Trust	Message/article	Provenance/authorship	Not reported	Not reported	Not applicable	Not applicable	FALSE
259	Kim, S; Kim, B	2020	A Decision-Making Model for Adopting Al-Generated News Articles: Preliminary Results	SUSTAINABILITY	Article	English	10.3390/su12187418	Web of Science	Main	(Kim & Kim, 2020)	Survey	General/Multiple	Text	Trust	Message/article	Provenance/authorship	Not reported	Not reported	Not applicable	Not applicable	TRUE
91	Diakopoulos, N.; Koliska, M.	2017	Algorithmic Transparency in the News Media	Digital Journalism	Article	English	10.1080/21670811.2016.1208053	Scopus; Web of Science	Sensitivity	(Diakopoulos & Koliska, 2017)	Qualitative	General/Multiple	Unclear	Unclear	Unclear	Combined (provenance + disclosure)	Not reported	Not reported	Not reported	Not reported	FALSE
103	O’Neill, S.; White, V.; Cann, T.J.B.; Simon, F.M.; Johnstone-Hack, A.; Puttock, S.; Hayes, S.; Blewett, O.; Camargo, C.; Coan, T.; Gonzalez Espinosa, F.; Malla, R.; Qureshi, S.; Westwood, N.	2025	How Does GenAI “See” Climate Change: Exploring the Challenges and Opportunities of GenAI for Climate Visual Journalism	Digital Journalism	Article	English	10.1080/21670811.2025.2602870	Scopus; Web of Science	Main	(O’Neill et al., 2025)	Unclear/other	Health/Science	Text; Image	Trust	Message/article; Source/journalist	Provenance/authorship	Not reported	Not reported	Not applicable	Not applicable	FALSE
185	Danry, V.; Pataranutaporn, P.; Groh, M.; Epstein, Z.	2025	Deceptive Explanations by Large Language Models Lead People to Change their Beliefs About Misinformation More Often than Honest Explanations		Conference paper	English	10.1145/3706598.3713408	Scopus	Main	(Danry et al., 2025)	Experiment	General/Multiple	Text	Credibility	Message/article; Source/journalist	Provenance/authorship	Negative	Not reported	Not applicable	Not applicable	TRUE
288	Carvalho, P.; Caled, D.; Silva, M.J.	2025	The Thin Line Between Conspiracy Theories and Opinion: Why Humans and AI Struggle to Differentiate Them	International Journal of Communication	Article	English		Scopus; Web of Science	Main	(Carvalho et al., 2025)	Survey	General/Multiple	Text	Credibility	Message/article	Provenance/authorship	Not reported	Not reported	Not applicable	Not applicable	FALSE
86	Cools, H.; Diakopoulos, N.	2024	Uses of Generative AI in the Newsroom: Mapping Journalists’ Perceptions of Perils and Possibilities	Journalism Practice	Article	English	10.1080/17512786.2024.2394558	Scopus; Web of Science	Main	(Cools & Diakopoulos, 2024)	Unclear/other	General/Multiple	Audio	Credibility	Source/journalist; Outlet	Provenance/authorship	Not reported	Not reported	Not applicable	Not applicable	TRUE
61	Steffy, C.J.; Long, B.A.	2023	PAUSE for Your Health: A New End-User Tool for Evaluating Consumer Health News and Online Resources	Reference Librarian	Article	English	10.1080/02763877.2023.2276934	Scopus	Main	(Steffy & Long, 2023)	Unclear/other	Health/Science	Unclear	Credibility + Trust	Source/journalist	Provenance/authorship	Not reported	Not reported	Not applicable	Not applicable	FALSE
218	Jia, C.; Liu, R.	2021	Algorithmic or human source? Examining relative hostile media effect with a transformer‐based framework	Media and Communication	Article	English	10.17645/mac.v9i4.4164	Scopus; Web of Science	Main	(Jia & Liu, 2021)	Experiment	Politics	Unclear	Credibility	Source/journalist	Provenance/authorship	Mixed/conditional	Not reported	Not applicable	Not applicable	TRUE
214	Román-San-Miguel, A.; Sánchez-Hunt, M.	2026	Artificial intelligence in journalistic content: real use and transparency in Spanish media; Inteligencia artificial en contenidos periodísticos: uso real y transparencia informativa en medios españoles	Revista Mediterranea de Comunicacion	Article	English	10.14198/MEDCOM.30350	Scopus	Main; Sensitivity	(Román-San-Miguel & Sánchez-Hunt, 2026)	Content analysis	General/Multiple	Text	Credibility	Message/article	Combined (provenance + disclosure)	Negative	Not reported	Negative	Not reported	FALSE
273	Mattis, N; De Vreese, C	2025	Breaking the News? Generative AI's Impact on Journalism and Its Implications for Disinformation	INTERNATIONAL JOURNAL OF COMMUNICATION	Article	English		Web of Science	Main; Sensitivity	(Mattis & De Vreese, 2025)	Unclear/other	Economy/Finance	Unclear	Trust	Unclear	Combined (provenance + disclosure)	Not reported	Not reported	Not applicable	Not applicable	FALSE
223	Gabriel, S.; Lyu, L.; Siderius, J.; Ghassemi, M.; Andreas, J.; Ozdaglar, A.	2024	MisinfoEval: Generative AI in the Era of “Alternative Facts”		Conference paper	English	10.18653/v1/2024.emnlp-main.487	Scopus	Sensitivity	(Gabriel et al., 2024)	Experiment	Politics	Unclear	Credibility	Unclear	Combined (provenance + disclosure)	Positive	Not reported	Positive	Not reported	FALSE
52	Moshel, M.L.; Robinson, A.K.; Carlson, T.A.; Grootswagers, T.	2022	Are you for real? Decoding realistic AI-generated faces from neural activity	Vision Research	Article	English	10.1016/j.visres.2022.108079	Scopus; Web of Science	Main; Sensitivity	(Moshel et al., 2022)	Experiment	Crime/Security	Unclear	Trust	Unclear	Combined (provenance + disclosure)	Not reported	Not reported	Not reported	Not reported	FALSE
43	Han, D.; Guo, W.; Chen, H.; Wang, B.; Guo, Z.	2024	LEST: Large language models and spatio-temporal data analysis for enhanced Sino-US exchange rate forecasting	International Review of Economics and Finance	Article	English	10.1016/j.iref.2024.103508	Scopus; Web of Science	Sensitivity	(Han et al., 2024)	Experiment	Politics	Unclear	Unclear	Source/journalist	Combined (provenance + disclosure)	Not reported	Not reported	Not reported	Not reported	FALSE
40	Kim, W.; Ryoo, Y.	2026	The literacy paradox: How AI literacy amplifies biases in evaluating AI-generated news articles	International Journal of Information Management	Article	English	10.1016/j.ijinfomgt.2025.102992	Scopus; Web of Science	Main	(Kim & Ryoo, 2026)	Unclear/other	Politics	Text	Credibility	Message/article	Provenance/authorship	Negative	Not reported	Not applicable	Not applicable	FALSE
47	Gavurova, B; Skare, M; Hynek, N; Moravec, V; Polishchuk, V	2024	An information-analytical system for assessing the level of automated news content according to the population structure - A platform for media literacy system development	TECHNOLOGICAL FORECASTING AND SOCIAL CHANGE	Article	English	10.1016/j.techfore.2023.123161	Web of Science	Main	(Gavurova et al., 2024)	Unclear/other	Health/Science	Unclear	Credibility + Trust	Message/article	Unclear	Not reported	Not reported	Not applicable	Not applicable	TRUE
174	Liu, Y.; Yao, Z.; Chen, M.; Sani, A.A.; Agarwal, S.; Tsudik, G.	2024	ProvCam: A Camera Module with Self-Contained TCB for Producing Verifiable Videos		Conference paper	English	10.1145/3636534.3649383	Scopus	Main	(Liu et al., 2024)	Content analysis	General/Multiple	Video	Trust	Message/article; Source/journalist	Provenance/authorship	Not reported	Mixed/conditional	Not applicable	Not applicable	FALSE

## Sheet: TA_Excluded_180
record_id	title	authors	year	source_title	database	databases_found	search_type	search_types_found	doi	scopus_link	TA_exclusion_reason_primary
29	Capital market effects of media synthesis and dissemination: evidence from robo-journalism	Blankespoor, E.; deHaan, E.; Zhu, C.	2018	Review of Accounting Studies	Scopus	Scopus; Web of Science	Sensitivity	Sensitivity	10.1007/s11142-017-9422-2	https://www.scopus.com/inward/record.uri?eid=2-s2.0-85030158135&doi=10.1007%2Fs11142-017-9422-2&partnerID=40&md5=9a58387a1be4e3a0b6b9fda12ef11912	No trust/credibility outcome
124	Semantic Role Labeling for Generating Template of Indonesian News Sentences	Devina, I.E.; Khodra, M.L.	2019		Scopus	Scopus	Sensitivity	Sensitivity	10.1109/ICAICTA.2019.8904360	https://www.scopus.com/inward/record.uri?eid=2-s2.0-85084088699&doi=10.1109%2FICAICTA.2019.8904360&partnerID=40&md5=55a9f7b50133d3e8a309b7879cd4c258	No trust/credibility outcome
206	Citizens Versus the Internet: Confronting Digital Challenges With Cognitive Tools	Kozyreva, A; Lewandowsky, S; Hertwig, R	2020	PSYCHOLOGICAL SCIENCE IN THE PUBLIC INTEREST	Web of Science	Web of Science	Sensitivity	Sensitivity	10.1177/1529100620946707		No trust/credibility outcome
28	AI Assisted Attention Mechanism for Hybrid Neural Model to Assess Online Attitudes About COVID-19	Kour, H.; Gupta, M.K.	2023	Neural Processing Letters	Scopus	Scopus; Web of Science	Sensitivity	Sensitivity	10.1007/s11063-022-11112-0	https://www.scopus.com/inward/record.uri?eid=2-s2.0-85144702410&doi=10.1007%2Fs11063-022-11112-0&partnerID=40&md5=1030f8753c61759ebd661e88e907a3c5	No trust/credibility outcome
108	To disclose or not disclose, is no longer the question - effect of AI-disclosed brand voice on brand authenticity and attitude	Kirkby, A; Baumgarth, C; Henseler, J	2023	JOURNAL OF PRODUCT AND BRAND MANAGEMENT	Web of Science	Web of Science	Sensitivity	Sensitivity	10.1108/JPBM-02-2022-3864		No trust/credibility outcome
116	The Affective Nature of AI-Generated News Images: Impact on Visual Journalism	Paik, S.; Bonna, S.; Novozhilova, E.; Gao, G.; Kim, J.; Wijaya, D.; Betke, M.	2023		Scopus	Scopus	Sensitivity	Sensitivity	10.1109/ACII59096.2023.10388166	https://www.scopus.com/inward/record.uri?eid=2-s2.0-85184665586&doi=10.1109%2FACII59096.2023.10388166&partnerID=40&md5=7736d1546e7767f747127f3f89f82177	No trust/credibility outcome
170	Enhancing Financial Sentiment Analysis via Retrieval Augmented Large Language Models	Zhang, B.; Yang, H.; Zhou, T.; Ali Babar, M.; Liu, X.-Y.	2023		Scopus	Scopus	Sensitivity	Sensitivity	10.1145/3604237.3626866	https://www.scopus.com/inward/record.uri?eid=2-s2.0-85179046770&doi=10.1145%2F3604237.3626866&partnerID=40&md5=a3b996a92966d52590ea2cce6f713c24	No trust/credibility outcome
220	MasakhaNEWS: News Topic Classification for African languages	Adelani, D.I.; Masiak, M.; Azime, I.A.; Alabi, J.O.; Tonja, A.L.; Mwase, C.; Ogundepo, O.; Dossou, B.F.P.; Oladipo, A.; Nixdorf, D.; Emezue, C.C.; Al-Azzawi, S.S.; Sibanda, B.K.; David, D.; Ndolela, L.; Mukiibi, J.; Ajayi, T.O.; Ngoli, T.M.; Odhiambo, B.; Owodunni, A.T.; Obiefuna, N.C.; Mohamed, M.; Muhammad, S.H.; Ababu, T.M.; Abdullahi, S.S.; Yigezu, M.G.; Gwadabe, T.; Abdulmumin, I.; Bame, M.T…	2023		Scopus	Scopus	Sensitivity	Sensitivity	10.18653/v1/2023.ijcnlp-main.10	https://www.scopus.com/inward/record.uri?eid=2-s2.0-105027183368&doi=10.18653%2Fv1%2F2023.ijcnlp-main.10&partnerID=40&md5=071a61e5acd15413fd5a7b17a1ec9af3	No trust/credibility outcome
221	ConDA: Contrastive Domain Adaptation for AI-generated Text Detection	Bhattacharjee, A.; Kumarage, T.; Moraffah, R.; Liu, H.	2023		Scopus	Scopus	Sensitivity	Sensitivity	10.18653/v1/2023.ijcnlp-main.40	https://www.scopus.com/inward/record.uri?eid=2-s2.0-105027175106&doi=10.18653%2Fv1%2F2023.ijcnlp-main.40&partnerID=40&md5=1a43aec49511567cfbbeedc2b329a873	No trust/credibility outcome
222	Team Bias Busters at WASSA 2023 Empathy, Emotion and Personality Shared Task: Emotion Detection with Generative Pretrained Transformers	Nedilko, A.; Chu, Y.	2023	Proceedings of the Annual Meeting of the Association for Computational Linguistics	Scopus	Scopus	Sensitivity	Sensitivity	10.18653/v1/2023.wassa-1.53	https://www.scopus.com/inward/record.uri?eid=2-s2.0-85174844675&doi=10.18653%2Fv1%2F2023.wassa-1.53&partnerID=40&md5=c1c78145953dc1b29a7684d73f316466	No trust/credibility outcome
243	Utilizing Text Mining for Labeling Training Models from Futures Corpus in Generative AI	Chou, H.-M.; Cho, T.-L.	2023	Applied Sciences (Switzerland)	Scopus	Scopus; Web of Science	Sensitivity	Sensitivity	10.3390/app13179622	https://www.scopus.com/inward/record.uri?eid=2-s2.0-85170371040&doi=10.3390%2Fapp13179622&partnerID=40&md5=e853e51beb5418c1c202b927b44f3088	No trust/credibility outcome
279	From "Handmade" to "AI-Made": Mitigating Consumers' Aversion towards AI-Generated Textual Products	Rix, J.; Hess, T.	2023		Scopus	Scopus	Sensitivity	Sensitivity		https://www.scopus.com/inward/record.uri?eid=2-s2.0-85192537630&partnerID=40&md5=34e73bdade87d7f79a7f5d02ad92a3d5	No trust/credibility outcome
39	Selecting textual analysis tools to classify sustainability information in corporate reporting	Maibaum, F.; Kriebel, J.; Foege, J.N.	2024	Decision Support Systems	Scopus	Scopus; Web of Science	Sensitivity	Sensitivity	10.1016/j.dss.2024.114269	https://www.scopus.com/inward/record.uri?eid=2-s2.0-85196207417&doi=10.1016%2Fj.dss.2024.114269&partnerID=40&md5=940d0b2d9f9e9e7c2be0884bec8c753c	No trust/credibility outcome
46	Exploratory prompting of large language models to act as co-pilots for augmenting business process work in document classification	Ilagan, J.R.; Ilagan, J.B.; Basallo, C.L.; Alabastro, Z.M.	2024	Procedia Computer Science	Scopus	Scopus	Sensitivity	Sensitivity	10.1016/j.procs.2024.05.123	https://www.scopus.com/inward/record.uri?eid=2-s2.0-85195426854&doi=10.1016%2Fj.procs.2024.05.123&partnerID=40&md5=b046ebb50988439d1cdff4508d774cd9	No trust/credibility outcome
105	People are skeptical of headlines labeled as AI-generated, even if true or human-made, because they assume full AI automation	Altay, S.; Gilardi, F.	2024	PNAS Nexus	Scopus	Scopus	Sensitivity	Sensitivity	10.1093/pnasnexus/pgae403	https://www.scopus.com/inward/record.uri?eid=2-s2.0-85206300787&doi=10.1093%2Fpnasnexus%2Fpgae403&partnerID=40&md5=11e6c56fb647712acd5ef956cb0ddca9	No trust/credibility outcome
112	Novel Sentiment Majority Voting Classifier and Transfer Learning-Based Feature Engineering for Sentiment Analysis of Deepfake Tweets	Khalid, M.; Raza, A.; Younas, F.; Rustam, F.; Gracia-Villar, M.G.; Ashraf, I.; Akhtar, A.	2024	IEEE Access	Scopus	Scopus; Web of Science	Sensitivity	Sensitivity	10.1109/ACCESS.2024.3398582	https://www.scopus.com/inward/record.uri?eid=2-s2.0-85193026270&doi=10.1109%2FACCESS.2024.3398582&partnerID=40&md5=773cea578f7d9a554de2d9672a7631bc	No trust/credibility outcome
119	FANAL - Financial Activity News Alerting Language Modeling Framework	Patel, U.; Yeh, F.-C.; Gondhalekar, C.; Nalluri, H.	2024		Scopus	Scopus	Sensitivity	Sensitivity	10.1109/BigData62323.2024.10825891	https://www.scopus.com/inward/record.uri?eid=2-s2.0-85218007434&doi=10.1109%2FBigData62323.2024.10825891&partnerID=40&md5=2c12ce295824f77c79ca424a0662846a	No trust/credibility outcome
123	CANAL - Cyber Activity News Alerting Language Model : Empirical Approach vs. Expensive LLMs	Patel, U.; Yeh, F.-C.; Gondhalekar, C.	2024		Scopus	Scopus	Sensitivity	Sensitivity	10.1109/ICAIC60265.2024.10433839	https://www.scopus.com/inward/record.uri?eid=2-s2.0-85186526416&doi=10.1109%2FICAIC60265.2024.10433839&partnerID=40&md5=49d6e5469d75d124e1a0401a622de587	No trust/credibility outcome
131	Determining Whether a Turkish Text is Produced by Artificial Intelligence or Human	Er, R.N.; Çoğalmış, K.N.	2024		Scopus	Scopus	Sensitivity	Sensitivity	10.1109/ICMI60790.2024.10585770	https://www.scopus.com/inward/record.uri?eid=2-s2.0-85199437042&doi=10.1109%2FICMI60790.2024.10585770&partnerID=40&md5=b0121ac9744ca3cdb3a3e2cc0b6721f7	No trust/credibility outcome
133	5W1H Extraction with Large Language Models	Cao, Y.; Lan, Y.; Zhai, F.; Li, P.	2024	Proceedings of the International Joint Conference on Neural Networks	Scopus	Scopus	Sensitivity	Sensitivity	10.1109/IJCNN60899.2024.10651056	https://www.scopus.com/inward/record.uri?eid=2-s2.0-85204942555&doi=10.1109%2FIJCNN60899.2024.10651056&partnerID=40&md5=dce4ac80a8b5a5b3cb20b9002345ebfb	No trust/credibility outcome
157	Detection of AI Generated Text With BERT Model	Javaji, P.; Sreeya, P.S.; Rajesh, S.	2024		Scopus	Scopus	Sensitivity	Sensitivity	10.1109/WCONF61366.2024.10692072	https://www.scopus.com/inward/record.uri?eid=2-s2.0-85207464523&doi=10.1109%2FWCONF61366.2024.10692072&partnerID=40&md5=041e2cafc7326d0c966f2d385c39767e	No trust/credibility outcome
161	Enhancing the capabilities of Llama2 in biomedical applications	Ren, Y.; Xie, Z.	2024	Proceedings of SPIE - The International Society for Optical Engineering	Scopus	Scopus	Sensitivity	Sensitivity	10.1117/12.3034791	https://www.scopus.com/inward/record.uri?eid=2-s2.0-85200521185&doi=10.1117%2F12.3034791&partnerID=40&md5=e08f8403470b19df00b1b44d96fb6771	No trust/credibility outcome
172	The Role of AI in Peer Support for Young People: A Study of Preferences for Human- and AI-Generated Responses	Young, J.; Jawara, L.M.; Nguyen, D.N.; Daly, B.; Huh-Yoo, J.; Razi, A.	2024	Conference on Human Factors in Computing Systems - Proceedings	Scopus	Scopus	Sensitivity	Sensitivity	10.1145/3613904.3642574	https://www.scopus.com/inward/record.uri?eid=2-s2.0-85194880425&doi=10.1145%2F3613904.3642574&partnerID=40&md5=0a20d500edd8b3a76eb8fff169ccbd40	No trust/credibility outcome
176	Multi-modal Video Summarization	Huang, J.-H.	2024		Scopus	Scopus	Sensitivity	Sensitivity	10.1145/3652583.3657582	https://www.scopus.com/inward/record.uri?eid=2-s2.0-85199148331&doi=10.1145%2F3652583.3657582&partnerID=40&md5=db663011ff186deef7dcec56387b4719	No trust/credibility outcome
178	Research on Financial Fraud Text Classification Based on PET-BiLSTM	Zou, F.; Hu, S.; Yu, W.; Yan, Z.; Chan, S.	2024		Scopus	Scopus	Sensitivity	Sensitivity	10.1145/3672919.3672982	https://www.scopus.com/inward/record.uri?eid=2-s2.0-85200221464&doi=10.1145%2F3672919.3672982&partnerID=40&md5=a34321461f7e0e9b3d34a229914265b3	No trust/credibility outcome
213	The effect of AI-generated content on consumer sharing; 人工智能生成内容对消费者分享行为的影响研究	Wenqi, F.; Xiaobing, S.; Dong, D.	2024	Journal of Industrial Engineering and Engineering Management	Scopus	Scopus	Sensitivity	Sensitivity	10.13587/j.cnki.jieem.2024.06.003	https://www.scopus.com/inward/record.uri?eid=2-s2.0-85211324599&doi=10.13587%2Fj.cnki.jieem.2024.06.003&partnerID=40&md5=3cd6e864c83a7e96d0d9b1a10f2aae61	No trust/credibility outcome
224	CUNLP at SemEval-2024 Task 8: Classify Human and AI Generated Text	Aggarwal, A.; Deepanshu, S.	2024		Scopus	Scopus	Sensitivity	Sensitivity	10.18653/v1/2024.semeval-1.1	https://www.scopus.com/inward/record.uri?eid=2-s2.0-85215537169&doi=10.18653%2Fv1%2F2024.semeval-1.1&partnerID=40&md5=d2358d836e99f218ebede141bbf25cbf	No trust/credibility outcome
265	China's New AI Regulations	Franks, E.; Lee, B.; Xu, H.	2024	Global Privacy Law Review	Scopus	Scopus	Sensitivity	Sensitivity	10.54648/gplr2024007	https://www.scopus.com/inward/record.uri?eid=2-s2.0-105021493034&doi=10.54648%2Fgplr2024007&partnerID=40&md5=090b3097dbc127847fe4a8fba3518376	No trust/credibility outcome
270	Generative artificial intelligence in topicsentiment classification for Arabic text: a comparative study with possible future directions	Alderazi, F.; Algosaibi, A.; Alabdullatif, M.; Ahmad, H.F.; Qamar, A.M.; Albarrak, A.	2024	PeerJ Computer Science	Scopus	Scopus; Web of Science	Sensitivity	Sensitivity	10.7717/peerj-cs.2081	https://www.scopus.com/inward/record.uri?eid=2-s2.0-85199104060&doi=10.7717%2Fpeerj-cs.2081&partnerID=40&md5=13a4753f90e5b1ec68531cd02fc707d4	No trust/credibility outcome
278	EVALUATING TEXTBLOB, LEXICON, SUPPORT VECTOR MACHINE, NAIVE BAYES, AND CHATGPT APPROACHES FOR SENTIMENT ANALYSIS OF NASDAQ LISTED COMPANIES	Azwarni; Shah, N.	2024	Journal of Theoretical and Applied Information Technology	Scopus	Scopus	Sensitivity	Sensitivity		https://www.scopus.com/inward/record.uri?eid=2-s2.0-85205525479&partnerID=40&md5=e601e78dc059b81bf354e0176ec57b82	No trust/credibility outcome
284	News by AI, Gains for All: Retail Investors' Ride with Caution's Call	Chen, Y.; Liu, C.-W.; Zhuang, Q.	2024		Scopus	Scopus	Sensitivity	Sensitivity		https://www.scopus.com/inward/record.uri?eid=2-s2.0-105026557912&partnerID=40&md5=13e5f983bfc841ed244f166198c046c9	No trust/credibility outcome
289	Thesis Proposal: Detecting Agency Attribution	Ryazanov, I.; Björklund, J.	2024		Scopus	Scopus	Sensitivity	Sensitivity		https://www.scopus.com/inward/record.uri?eid=2-s2.0-85188728107&partnerID=40&md5=8fce520398a401bd9a9f50011d0fca73	No trust/credibility outcome
290	UniBO at CheckThat! 2024: Multi-lingual and Multi-label Persuasion Technique Detection in News with Data Augmentation and Sequence-Token Classifiers	Gajo, P.; Giordano, L.; Barrón-Cedeño, A.	2024	CEUR Workshop Proceedings	Scopus	Scopus	Sensitivity	Sensitivity		https://www.scopus.com/inward/record.uri?eid=2-s2.0-85201611012&partnerID=40&md5=ac525973dc26f14e2f14db5ea6ebd1e8	No trust/credibility outcome
3	Deep Information Retrieval Using Neural Language Models for Accounting Research: An Illustration Using Press News	Shan, Y.; Dai, S.; Zhang, H.; Man, H.	2025	Journal of Corporate Accounting and Finance	Scopus	Scopus	Sensitivity	Sensitivity	10.1002/jcaf.70019	https://www.scopus.com/inward/record.uri?eid=2-s2.0-105024677781&doi=10.1002%2Fjcaf.70019&partnerID=40&md5=9e04f715244ec9695cd80666e02e8db4	No trust/credibility outcome
14	The Ethical Framework for the Use of Artificial Intelligence in Online Journalism: An Analytical Study of the Websites of the Emirati Al Khaleej and Egyptian Al Ahram Newspapers, from January 1st, 2022, to March 31st, 2022	Al-Zubaie, M.A.M.; Alwan, H.S.	2025	Lecture Notes in Networks and Systems	Scopus	Scopus	Sensitivity	Sensitivity	10.1007/978-3-032-09562-6_38	https://www.scopus.com/inward/record.uri?eid=2-s2.0-105022973788&doi=10.1007%2F978-3-032-09562-6_38&partnerID=40&md5=b205b5967f84f54679ed4ccabbe603aa	No trust/credibility outcome
19	AugMine: Boosting Coal Mine Accident News Classification with Text Data Augmentation	Hu, H.; Feng, Y.; Wang, C.; Wang, Z.; Ma, X.; Wu, P.; Dong, W.; Yan, Q.	2025	Lecture Notes in Electrical Engineering	Scopus	Scopus	Sensitivity	Sensitivity	10.1007/978-981-96-2432-4_1	https://www.scopus.com/inward/record.uri?eid=2-s2.0-105010814687&doi=10.1007%2F978-981-96-2432-4_1&partnerID=40&md5=fadb96df99192a7e4cdd844bedb9bed6	No trust/credibility outcome
23	Guiding the way: a comprehensive examination of AI guidelines in global media	de-Lima-Santos, M.-F.; Yeung, W.N.; Dodds, T.	2025	AI and Society	Scopus	Scopus	Sensitivity	Sensitivity	10.1007/s00146-024-01973-5	https://www.scopus.com/inward/record.uri?eid=2-s2.0-85198667386&doi=10.1007%2Fs00146-024-01973-5&partnerID=40&md5=8fda3c90a3f441a7d87e381f3f98ac8c	No trust/credibility outcome
26	Fake news detection: comparative evaluation of BERT-like models and large language models with generative AI-annotated data	Raza, S.; Paulen-Patterson, D.; Ding, C.	2025	Knowledge and Information Systems	Scopus	Scopus; Web of Science	Sensitivity	Sensitivity	10.1007/s10115-024-02321-1	https://www.scopus.com/inward/record.uri?eid=2-s2.0-85214083205&doi=10.1007%2Fs10115-024-02321-1&partnerID=40&md5=1e1789113410e3623d785dff6c07e296	No trust/credibility outcome
27	Rumor detection for emergency events via few-shot ensembled prompt learning	Su, C; Zhou, JK; Jiang, ZT; Zhu, SW; Li, C; Fang, W; Lu, HY	2025	JOURNAL OF INTELLIGENT INFORMATION SYSTEMS	Web of Science	Web of Science	Sensitivity	Sensitivity	10.1007/s10844-025-00944-6		No trust/credibility outcome
32	AI’s Epistemic Harm: Reinforcement Learning, Collective Bias, and the New AI Culture War	Humphreys, D.	2025	Philosophy and Technology	Scopus	Scopus	Sensitivity	Sensitivity	10.1007/s13347-025-00928-y	https://www.scopus.com/inward/record.uri?eid=2-s2.0-105014107639&doi=10.1007%2Fs13347-025-00928-y&partnerID=40&md5=860b204a7993c4a91b6c29365ae6d393	No trust/credibility outcome
64	The Algorithm Discount: Explaining Consumers’ Valuation of Human- versus Algorithm-Created Digital Products	Rix, J.; Berger, B.; Hess, T.; Rzepka, C.	2025	Journal of Management Information Systems	Scopus	Scopus; Web of Science	Sensitivity	Main; Sensitivity	10.1080/07421222.2025.2487308	https://www.scopus.com/inward/record.uri?eid=2-s2.0-105008758654&doi=10.1080%2F07421222.2025.2487308&partnerID=40&md5=6d6accddd8feeabc3c7def5f06ad8468	No trust/credibility outcome
100	Navigating the AI Hype: Chinese Journalists’ Algorithmic Imaginaries and Role Perceptions in Reporting Emerging Technologies	Kuai, J.	2025	Digital Journalism	Scopus	Scopus; Web of Science	Sensitivity	Sensitivity	10.1080/21670811.2025.2502851	https://www.scopus.com/inward/record.uri?eid=2-s2.0-105004476842&doi=10.1080%2F21670811.2025.2502851&partnerID=40&md5=a2e74c38848e4313611b0b2280945f7d	No trust/credibility outcome
132	Evaluation of the phi-3-mini SLM for Identification of Texts Related to Medicine, Health, and Sports Injuries	Brogly, C.; Rjaibi, S.; Liang, C.; Lam, E.; Wang, E.; Paleczny, S.; Levitan, A.; Cusimano, M.D.	2025		Scopus	Scopus	Sensitivity	Sensitivity	10.1109/ICMI65310.2025.11141224	https://www.scopus.com/inward/record.uri?eid=2-s2.0-105016995759&doi=10.1109%2FICMI65310.2025.11141224&partnerID=40&md5=5adced00b8a1674c11f37098f9ed1f66	No trust/credibility outcome
150	Generalizable Synthetic Image Detection via Language-guided Contrastive Learning	Wu, H.; Zhou, J.; Zhang, S.	2025	IEEE Transactions on Artificial Intelligence	Scopus	Scopus	Sensitivity	Sensitivity	10.1109/TAI.2025.3641104	https://www.scopus.com/inward/record.uri?eid=2-s2.0-105024591875&doi=10.1109%2FTAI.2025.3641104&partnerID=40&md5=aa63a972efa2284c90406a632189bc1e	No trust/credibility outcome
159	Automated Propaganda: Labeling AI-Generated Political Content Should Not be Required by Law	Chomanski, B; Lauwaert, L	2025	JOURNAL OF APPLIED PHILOSOPHY	Web of Science	Web of Science	Sensitivity	Sensitivity	10.1111/japp.70002		No trust/credibility outcome
242	Comparative Analysis of BERT and GPT for Classifying Crisis News with Sudan Conflict as an Example	Masri, Y.; Wang, Z.; Srirenganathan Malarvizhi, A.; Ahmed, S.; Stover, T.; Wong, D.W.S.; Jiang, Y.; Li, Y.; Liu, Q.; Bere, M.; Rothbart, D.; Pfoser, D.; Yang, C.	2025	Algorithms	Scopus	Scopus	Sensitivity	Sensitivity	10.3390/a18070420	https://www.scopus.com/inward/record.uri?eid=2-s2.0-105011683960&doi=10.3390%2Fa18070420&partnerID=40&md5=ad3f5b36e475ccc6bd02f32458c7629d	No trust/credibility outcome
246	Multitask Learning for Authenticity and Authorship Detection	Chhatwal, G.S.; Zhao, J.	2025	Electronics (Switzerland)	Scopus	Scopus; Web of Science	Sensitivity	Sensitivity	10.3390/electronics14061113	https://www.scopus.com/inward/record.uri?eid=2-s2.0-105001167755&doi=10.3390%2Felectronics14061113&partnerID=40&md5=28350b2ff7b1145855e717220fa0afa6	No trust/credibility outcome
283	Leveraging Large Language Models for News Values Analysis (Extended Abstract)	Cheema, G.S.; Azimi, M.; Ewerth, R.; M Ller-Budack, E.	2025	CEUR Workshop Proceedings	Scopus	Scopus	Sensitivity	Sensitivity		https://www.scopus.com/inward/record.uri?eid=2-s2.0-105020567953&partnerID=40&md5=01558098ceeb663b3a755ae54ffaaae5	No trust/credibility outcome
21	Dual Selective Attention Model for Sentiment and Emotion Identification with Explainable Cause Generation	Deria, A.; S.; Ganguly, D.	2026	Lecture Notes in Networks and Systems	Scopus	Scopus	Sensitivity	Sensitivity	10.1007/978-981-96-8309-3_13	https://www.scopus.com/inward/record.uri?eid=2-s2.0-105028310575&doi=10.1007%2F978-981-96-8309-3_13&partnerID=40&md5=9df19ca15f878fe74faaad1d5124d0dd	No trust/credibility outcome
82	Exploring AI media. Definitions, conceptual model, research agenda	Fehér, K.	2024	Journal of Media Business Studies	Scopus	Scopus	Main	Main	10.1080/16522354.2024.2340419	https://www.scopus.com/inward/record.uri?eid=2-s2.0-85190091847&doi=10.1080%2F16522354.2024.2340419&partnerID=40&md5=f985d1748efea8b6dfb22f4f11f2d7a6	Non-empirical (review/editorial/conceptual)
140	The Longtail Impact of Generative AI on Disinformation: Harmonizing Dichotomous Perspectives	Lucas, JS; Maung, BM; Tabar, M; Mcbride, K; Lee, DW; Murugesan, S	2024	IEEE INTELLIGENT SYSTEMS	Web of Science	Web of Science	Main	Main	10.1109/MIS.2024.3439109		Non-empirical (review/editorial/conceptual)
181	Effect of Explanation Conceptualisations on Trust in AI-assisted Credibility Assessment	Pareek, S.; van Berkel, N.; Velloso, E.; Goncalves, J.	2024	Proceedings of the ACM on Human-Computer Interaction	Scopus	Scopus	Main	Main	10.1145/3686922	https://www.scopus.com/inward/record.uri?eid=2-s2.0-85196676059&doi=10.1145%2F3686922&partnerID=40&md5=e3ebffff0b89c86c154f9f00c8d39098	Non-empirical (review/editorial/conceptual)
113	Systematic Review of Fake News, Propaganda, and Disinformation: Examining Authors, Content, and Social Impact Through Machine Learning	Plikynas, D.; Rizgeliene, I.; Korvel, G.	2025	IEEE Access	Scopus	Scopus; Web of Science	Main	Main	10.1109/ACCESS.2025.3530688	https://www.scopus.com/inward/record.uri?eid=2-s2.0-85216006685&doi=10.1109%2FACCESS.2025.3530688&partnerID=40&md5=46ee37af3908852b38fc62373cebfd54	Non-empirical (review/editorial/conceptual)
158	A commentary on sexting, sextortion, and generative AI: Risks, deception, and digital vulnerability	Pater, J.; McDaniel, B.T.; Nova, F.F.; Drouin, M.; O'Connor, K.; Zytko, D.	2025	Family Relations	Scopus	Scopus; Web of Science	Main	Main	10.1111/fare.13152	https://www.scopus.com/inward/record.uri?eid=2-s2.0-85219709080&doi=10.1111%2Ffare.13152&partnerID=40&md5=298e86fba4cd57b0c6fc3d72bfc89126	Non-empirical (review/editorial/conceptual)
50	Can AI be a content generator? Effects of content generators and information delivery methods on the psychology of content consumers	Kim, J; Shin, S; Bae, K; Oh, S; Park, E; del Pobil, AP	2020	TELEMATICS AND INFORMATICS	Web of Science	Web of Science	Main	Main	10.1016/j.tele.2020.101452		Out of scope (AI not provenance/disclosure in news)
241	Explainable multilingual and multimodal fake-news detection: toward robust and trustworthy AI for combating misinformation	Jadhav, R.; Meshram, V.; Bhosle, A.; Patil, K.; Dash, S.; Jadhav, S.	2025	Frontiers in Artificial Intelligence	Scopus	Scopus	Main	Main	10.3389/frai.2025.1690616	https://www.scopus.com/inward/record.uri?eid=2-s2.0-105025648489&doi=10.3389%2Ffrai.2025.1690616&partnerID=40&md5=6e083b435ce620850362ea524820f3dd	Out of scope (AI not provenance/disclosure in news)
110	No landslide for the human journalist - An empirical study of computer-generated election news in Finland	Melin, M.; B̈ack, A.; Södergård, C.; Munezero, M.D.; Leppänen, L.J.; Toivonen, H.	2018	IEEE Access	Scopus	Scopus; Web of Science	Main	Main	10.1109/ACCESS.2018.2861987	https://www.scopus.com/inward/record.uri?eid=2-s2.0-85050960136&doi=10.1109%2FACCESS.2018.2861987&partnerID=40&md5=2c247b52192d8f7f8900b680e6bc74b2	Out of scope (journalism practice/professional; not audience study)
79	How Can We Fight Partisan Biases in the COVID-19 Pandemic? AI Source Labels on Fact-checking Messages Reduce Motivated Reasoning	Moon, WK; Chung, M; Jones-Jang, SM	2023	MASS COMMUNICATION AND SOCIETY	Web of Science	Web of Science	Main	Main	10.1080/15205436.2022.2097926		Out of scope (journalism practice/professional; not audience study)
179	Bridging Dictionary: AI-Generated Dictionary of Partisan Language Use	Jiang, H.; Beeferman, D.; Brannon, W.; Heyward, A.; Roy, D.	2024		Scopus	Scopus	Main	Main	10.1145/3678884.3681820	https://www.scopus.com/inward/record.uri?eid=2-s2.0-85214585687&doi=10.1145%2F3678884.3681820&partnerID=40&md5=611240ca1b6d6ef6da2b58eab7c61921	Out of scope (journalism practice/professional; not audience study)
210	Understanding the Adoption of Artificial Intelligence in Journalism: An Empirical Study in Vietnam	Trang, TTN; Thang, PC; Hai, LD; Phuong, VT; Quy, TQ	2024	SAGE OPEN	Web of Science	Web of Science	Main	Main	10.1177/21582440241255241		Out of scope (journalism practice/professional; not audience study)
4	Responsible AI: Fostering Ethical and Inclusive Information Ecosystems	Warraich, N.; Potnis, D.; Bilal, D.; Darch, P.; Subramaniam, M.; Olateju Jumoke, A.	2025	Proceedings of the Association for Information Science and Technology	Scopus	Scopus	Main	Main	10.1002/pra2.1387	https://www.scopus.com/inward/record.uri?eid=2-s2.0-105019508757&doi=10.1002%2Fpra2.1387&partnerID=40&md5=ec19b1f1074111fefae4aad801a8b972	Out of scope (journalism practice/professional; not audience study)
77	A Little of that Human Touch: How Regular Journalists Redefine Their Expertise in the Face of Artificial Intelligence	Moller, LA; van Dalen, A; Skovsgaard, M	2025	JOURNALISM STUDIES	Web of Science	Web of Science	Main	Main	10.1080/1461670X.2024.2412212		Out of scope (journalism practice/professional; not audience study)
87	Challenges and Needs in Algorithmic Literacy for Journalists: Uncovering the Reality of Portuguese Newsrooms	Couraceiro, P.; Foá, C.; Pinto-Martinho, A.	2025	Journalism Practice	Scopus	Scopus; Web of Science	Main	Main	10.1080/17512786.2025.2505939	https://www.scopus.com/inward/record.uri?eid=2-s2.0-105007302731&doi=10.1080%2F17512786.2025.2505939&partnerID=40&md5=7176a364566c1671a092932654951a8e	Out of scope (journalism practice/professional; not audience study)
151	AIE-FND: Enhancing UAV-Based Fake News Detection Technique via AI-Generated Insights From Media Experts	Zou, Q.-Y.; Chen, G.; Wu, X.-K.; Huang, P.; Chen, M.	2025	IEEE Transactions on Consumer Electronics	Scopus	Scopus; Web of Science	Main	Main	10.1109/TCE.2025.3603976	https://www.scopus.com/inward/record.uri?eid=2-s2.0-105014614075&doi=10.1109%2FTCE.2025.3603976&partnerID=40&md5=b2da8e20201787ed0e94ac1ea68269da	Out of scope (journalism practice/professional; not audience study)
155	GenAI: Our Tool Or Our Future Master?	Petković, D.	2025	IEEE Transactions on Technology and Society	Scopus	Scopus	Main	Main	10.1109/TTS.2025.3603643	https://www.scopus.com/inward/record.uri?eid=2-s2.0-105025475110&doi=10.1109%2FTTS.2025.3603643&partnerID=40&md5=73588eeba5c60be852bb63a587f22cff	Out of scope (journalism practice/professional; not audience study)
216	Rethinking Media Users in the Age of AI and Algorithmic Mediation	Jung, J.; Kim, J.-N.	2025	Media and Communication	Scopus	Scopus; Web of Science	Main	Main	10.17645/mac.10915	https://www.scopus.com/inward/record.uri?eid=2-s2.0-105012930997&doi=10.17645%2Fmac.10915&partnerID=40&md5=5d21f11b2ec5ca55a8b602814165cbff	Out of scope (journalism practice/professional; not audience study)
16	Designing for Trustworthiness in AI-Based Fact-Checking Services	Gaye, L.; A.; Lopez, E.	2026	Lecture Notes in Computer Science	Scopus	Scopus	Main	Main	10.1007/978-3-032-13184-3_12	https://www.scopus.com/inward/record.uri?eid=2-s2.0-105028447538&doi=10.1007%2F978-3-032-13184-3_12&partnerID=40&md5=352e6b48ee385b82333b9a0c31aa0928	Out of scope (journalism practice/professional; not audience study)
169	From ChatGPT to FactGPT: A Participatory Design Study to Mitigate the Effects of Large Language Model Hallucinations on Users	Leiser, F.; Eckhardt, S.; Knaeble, M.; Maedche, A.; Schwabe, G.; Sunyaev, A.	2023		Scopus	Scopus	Main	Main	10.1145/3603555.3603565	https://www.scopus.com/inward/record.uri?eid=2-s2.0-85171200462&doi=10.1145%2F3603555.3603565&partnerID=40&md5=f29fb6845934a73e78eb952ed0395387	Out of scope (non-news domain)
245	From Human to Machine: Investigating the Effectiveness of the Conversational AI ChatGPT in Historical Thinking	Tirado-Olivares, S.; Navío-Inglés, M.; O’Connor-Jiménez, P.; Cózar-Gutiérrez, R.	2023	Education Sciences	Scopus	Scopus	Main	Main	10.3390/educsci13080803	https://www.scopus.com/inward/record.uri?eid=2-s2.0-85169107525&doi=10.3390%2Feducsci13080803&partnerID=40&md5=fd3b8d4a0e9fe29481b54d8e6eecc7f2	Out of scope (non-news domain)
163	Prospectively investigating the impact of AI onshared decision-making in post kidney transplant care (PRIMA-AI): protocol for a longitudinal qualitative study among patients, their support persons and treating physicians at a tertiary care centre	Sassi, Z; Eickmann, S; Roller, R; Osmanodja, B; Burchardt, A; Samhammer, D; Dabrock, P; Moeller, S; Budde, K; Herrmann, A	2024	BMJ OPEN	Web of Science	Web of Science	Main	Main	10.1136/bmjopen-2023-081318		Out of scope (non-news domain)
258	Generative AI in Education: Assessing Usability, Ethical Implications, and Communication Effectiveness	Matsiola, M.; Lappas, G.; Yannacopoulou, A.	2024	Societies	Scopus	Scopus	Main	Main	10.3390/soc14120267	https://www.scopus.com/inward/record.uri?eid=2-s2.0-85213412528&doi=10.3390%2Fsoc14120267&partnerID=40&md5=d8ebcc20c08a14163898d22a0a26b11b	Out of scope (non-news domain)
31	Consumer responses to human-AI collaboration at organizational frontlines: strategies to escape algorithm aversion in content creation	Haupt, M; Freidank, J; Haas, A	2025	REVIEW OF MANAGERIAL SCIENCE	Web of Science	Web of Science	Main	Main; Sensitivity	10.1007/s11846-024-00748-y		Out of scope (non-news domain)
67	When AI Joins the Social Media Conversation: Exploring the Impact of Simulated AI-Assisted Comments on Health Risk Perceptions and Behaviors	Xiao, XZ; Luo, C; Song, QY; Yang, WY	2025	HEALTH COMMUNICATION	Web of Science	Web of Science	Main	Main	10.1080/10410236.2025.2564367		Out of scope (non-news domain)
117	Adversarially Enhanced Financial Misinformation: A Comparative Analysis of LLM- vs. GAN-Generated Content Exposing AI Moderation Vulnerabilities	Santorelli, C.; Belmonte, V.G.; Mastropaolo, R.	2025		Scopus	Scopus	Main	Main	10.1109/AIRC64931.2025.11077509	https://www.scopus.com/inward/record.uri?eid=2-s2.0-105012202558&doi=10.1109%2FAIRC64931.2025.11077509&partnerID=40&md5=3477876053e51d27fef98c6937b92607	Out of scope (non-news domain)
141	Online News Source Selection, Acceptance, and Sharing Behavior: A Study on Demographic Effects and Political Spectrum	To, C; Chiu, DKW; Au, CH; Ho, KKW	2025	IT PROFESSIONAL	Web of Science	Web of Science	Main	Main	10.1109/MITP.2025.3548511		Out of scope (non-news domain)
228	Identifying Disinformation on the Extended Impacts of COVID-19: Methodological Investigation Using a Fuzzy Ranking Ensemble of Natural Language Processing Models	Chen, J.-A.; Chung, W.-C.; Hung, C.-L.; Wu, C.-Y.	2025	Journal of Medical Internet Research	Scopus	Scopus	Main	Main	10.2196/73601	https://www.scopus.com/inward/record.uri?eid=2-s2.0-105006418301&doi=10.2196%2F73601&partnerID=40&md5=95bac150fde117436f597017c8e67248	Out of scope (non-news domain)
262	Artificial Intelligence and media literacy: the case of ChatGP as a verification tool against fake news; Inteligencia Artificial y alfabetización mediática: el caso de ChatGP como herramienta de verificación contra las noticias falsas	Bustos Díaz, J.B.; del Olmo, F.J.R.; Ruiz-Muñoz, M.J.R.	2025	Revista de Investigacion en Educacion	Scopus	Scopus	Main	Main	10.35869/reined.v23i2.6344	https://www.scopus.com/inward/record.uri?eid=2-s2.0-105026365412&doi=10.35869%2Freined.v23i2.6344&partnerID=40&md5=4108be4e70507f46b257fac612f51fda	Out of scope (non-news domain)
281	Health Misinformation Detection: A Chunking Strategy Integrated to Retrieval-Augmented Generation	Taib, W.; Saadallah, I.; Ichou, A.; Hamdi, A.; Bruno, A.; Mazzeo, P.L.; Chetouani, A.; Tliba, M.; Kerkouri, M.A.	2025	CEUR Workshop Proceedings	Scopus	Scopus	Main	Main		https://www.scopus.com/inward/record.uri?eid=2-s2.0-85219193385&partnerID=40&md5=e50b924212628180d28ef678b9ad8d48	Out of scope (non-news domain)
18	Knowledge-Based Design Requirements for Persuasive Generative Social Robots in Eldercare	Vonschallen, S.; Zumthor, E.; Simon, M.; Schmiedel, T.; Eyssel, F.	2026	Lecture Notes in Computer Science	Scopus	Scopus	Main	Main	10.1007/978-981-95-2379-5_15	https://www.scopus.com/inward/record.uri?eid=2-s2.0-105026341867&doi=10.1007%2F978-981-95-2379-5_15&partnerID=40&md5=f29e2911a1487fdce2948351da0ac976	Out of scope (non-news domain)
143	Can AI hiring systems be made antiracist? Makers and users of AI-assisted recruiting software reexamine the tools' development and how they're used - [News]	Hsu, J.	2020	IEEE Spectrum	Scopus	Scopus	Main	Main	10.1109/mspec.2020.9173891	https://www.scopus.com/inward/record.uri?eid=2-s2.0-85090142974&doi=10.1109%2Fmspec.2020.9173891&partnerID=40&md5=a32e8d6558e9f0fe8a2c21659b962611	Out of scope (other)
145	Fake News Detection System using Web-Extension	Khivasara, Y.; Khare, Y.; Bhadane, T.	2020		Scopus	Scopus	Main	Main	10.1109/PuneCon50868.2020.9362384	https://www.scopus.com/inward/record.uri?eid=2-s2.0-85102660984&doi=10.1109%2FPuneCon50868.2020.9362384&partnerID=40&md5=b34828d0b4effadeb0b19aa5931d89c4	Out of scope (other)
38	Trustworthy journalism through AI	Opdahl, AL; Tessem, B; Dang-Nguyen, DT; Motta, E; Setty, V; Throndsen, E; Tverberg, A; Trattner, C	2023	DATA & KNOWLEDGE ENGINEERING	Web of Science	Web of Science	Main	Main	10.1016/j.datak.2023.102182		Out of scope (other)
192	Reading, Commenting and Sharing of Fake News: How Online Bandwagons and Bots Dictate User Engagement	Molina, MD; Wang, JP; Sundar, SS; Le, T; DiRusso, C	2023	COMMUNICATION RESEARCH	Web of Science	Web of Science	Main	Main	10.1177/00936502211073398		Out of scope (other)
230	Artificial journalism: the reverse of human-machine communication paradigm. Mapping the field of AI critical media studies; Искусственная журналистика: обратная парадигма человеко-машинного общения. Картирование области критических медиа-исследований искусственного интеллекта»	Shilina, M.G.; Volkova, I.I.; Bombin, A.Yu.; Smirnova, A.A.	2023	RUDN Journal of Studies in Literature and Journalism	Scopus	Scopus	Main	Main	10.22363/2312-9220-2023-28-4-757-768	https://www.scopus.com/inward/record.uri?eid=2-s2.0-85187915903&doi=10.22363%2F2312-9220-2023-28-4-757-768&partnerID=40&md5=7dd79d5562f06e0af22f3fc3e127c086	Out of scope (other)
1	A new era of AI-assisted journalism at Bloomberg	Quinonez, C.; Meij, E.	2024	AI Magazine	Scopus	Scopus; Web of Science	Main	Main	10.1002/aaai.12181	https://www.scopus.com/inward/record.uri?eid=2-s2.0-85195254868&doi=10.1002%2Faaai.12181&partnerID=40&md5=8b7d7cb69fcdda2c3126b5f6ef82d15a	Out of scope (other)
98	AI as an Apolitical Referee: Using Alternative Sources to Decrease Partisan Biases in the Processing of Fact-Checking Messages	Chung, M.; Moon, W.-K.; Jones-Jang, S.M.	2024	Digital Journalism	Scopus	Scopus; Web of Science	Main	Main	10.1080/21670811.2023.2254820	https://www.scopus.com/inward/record.uri?eid=2-s2.0-85170831740&doi=10.1080%2F21670811.2023.2254820&partnerID=40&md5=22198d6fec4aaf5e3aeac1ed9f580323	Out of scope (other)
136	Social Media Governance and Fake News Detection Integrated with Artificial Intelligence Governance	Thuraisingham, B.; Thomas, T.	2024		Scopus	Scopus	Main	Main	10.1109/IRI62200.2024.00048	https://www.scopus.com/inward/record.uri?eid=2-s2.0-85207841970&doi=10.1109%2FIRI62200.2024.00048&partnerID=40&md5=f0618a771f089eadd87a06c412aa7167	Out of scope (other)
138	To Authenticity, and Beyond! Building Safe and Fair Generative AI Upon the Three Pillars of Provenance	Collomosse, J.; Parsons, A.	2024	IEEE Computer Graphics and Applications	Scopus	Scopus; Web of Science	Main	Main	10.1109/MCG.2024.3380168	https://www.scopus.com/inward/record.uri?eid=2-s2.0-85188716253&doi=10.1109%2FMCG.2024.3380168&partnerID=40&md5=a8f91f6b83cbb2d98e468c610afdc001	Out of scope (other)
272	A Novel Approach to Fake News Detection Using Generative AI	Patil, M.; Yadav, H.; Gawali, M.; Suryawanshi, J.; Patil, J.; Yeole, A.; Shetty, P.; Potlabattini, J.	2024	International Journal of Intelligent Systems and Applications in Engineering	Scopus	Scopus	Main	Main		https://www.scopus.com/inward/record.uri?eid=2-s2.0-85179672909&partnerID=40&md5=60f0ac0d87f03e107c090328338387c5	Out of scope (other)
34	Too beautiful to be fake: Attractive faces are less likely to be judged as artificially generated	Makowski, D.; Te, A.S.; Neves, A.; Kirk, S.; Liang, N.Z.; Mavros, P.; Chen, S.H.A.	2025	Acta Psychologica	Scopus	Scopus; Web of Science	Main	Main	10.1016/j.actpsy.2024.104670	https://www.scopus.com/inward/record.uri?eid=2-s2.0-85212311499&doi=10.1016%2Fj.actpsy.2024.104670&partnerID=40&md5=012e8dc58efb3475e070d53ac7897e57	Out of scope (other)
73	Artificial intelligence and the image war: does exposing AI-generated images as fake limit the images' influence on perceptions about wars and conflicts?	Yarchi, M; Blatt, E	2025	INFORMATION COMMUNICATION & SOCIETY	Web of Science	Web of Science	Main	Main; Sensitivity	10.1080/1369118X.2025.2592772		Out of scope (other)
78	AI in the Newsroom: Does the Public Trust Automated Journalism and Will They Pay for It?	Nanz, A.; Binder, A.; Matthes, J.	2025	Journalism Studies	Scopus	Scopus; Web of Science	Main	Main	10.1080/1461670X.2025.2547301	https://www.scopus.com/inward/record.uri?eid=2-s2.0-105014202288&doi=10.1080%2F1461670X.2025.2547301&partnerID=40&md5=97e23ec9843a4a7bfdd471c67535a67a	Out of scope (other)
88	Next Generation Journalistic Norms: Journalism Students’ Social Imaginary of AI-Infused Journalism	Aitamurto, T.; Boyles, J.L.	2025	Journalism Practice	Scopus	Scopus; Web of Science	Main	Main	10.1080/17512786.2025.2505950	https://www.scopus.com/inward/record.uri?eid=2-s2.0-105005588439&doi=10.1080%2F17512786.2025.2505950&partnerID=40&md5=8b6972ab1e3f82b413794657b3d3099b	Out of scope (other)
156	Enhancing Ground-to-Aerial Image Matching for Visual Misinformation Detection Using Semantic Segmentation	Mule, E.; Pannacci, M.; Goudarzi, A.G.; Pro, F.; Papa, L.; Maiano, L.; Amerini, I.	2025		Scopus	Scopus	Main	Main	10.1109/WACVW65960.2025.00089	https://www.scopus.com/inward/record.uri?eid=2-s2.0-105005025013&doi=10.1109%2FWACVW65960.2025.00089&partnerID=40&md5=9bcfb8af7326418f800a01c08d8b5319	Out of scope (other)
212	AI-Generated Text Detection and Source Identification	Tatavarthi, A.P.; Abri, F.; Attar, N.	2025	Journal of Advances in Information Technology	Scopus	Scopus	Main	Main	10.12720/jait.16.7.1030-1041	https://www.scopus.com/inward/record.uri?eid=2-s2.0-105012175630&doi=10.12720%2Fjait.16.7.1030-1041&partnerID=40&md5=707f62ac9cdc093632cf4b4f7d7aee73	Out of scope (other)
225	Have LLMs Reopened the Pandora's Box of AI-Generated Fake News?	Wang, X.; Zhang, W.; Koneru, S.; Guo, H.; Mingole, B.; Shyam Sundar, S.; Rajtmajer, S.; Yadav, A.	2025		Scopus	Scopus	Main	Main	10.18653/v1/2025.naacl-long.142	https://www.scopus.com/inward/record.uri?eid=2-s2.0-105027375194&doi=10.18653%2Fv1%2F2025.naacl-long.142&partnerID=40&md5=17bd56ba65a558068b9167978116773d	Out of scope (other)
235	AI-Assisted Decision-Making with XAI: A Fake News Detection Use Case	de Brito Duarte, R.; Tonati, S.; Munoz, S.; Campos, J.; Prada, R.	2025	Frontiers in Artificial Intelligence and Applications	Scopus	Scopus	Main	Main	10.3233/FAIA250664	https://www.scopus.com/inward/record.uri?eid=2-s2.0-105020904372&doi=10.3233%2FFAIA250664&partnerID=40&md5=0694128da86743f3f44c273ba37e758d	Out of scope (other)
253	Media Self-Regulation in the Use of AI: Limitation of Multimodal Generative Content and Ethical Commitments to Transparency and Verification	Sánchez García, P.; Diez-Gracia, A.; Mayorga, I.R.; Jerónimo, P.	2025	Journalism and Media	Scopus	Scopus	Main	Main	10.3390/journalmedia6010029	https://www.scopus.com/inward/record.uri?eid=2-s2.0-105001159060&doi=10.3390%2Fjournalmedia6010029&partnerID=40&md5=368aeb9389dd3cb3aed9ada103758786	Out of scope (other)
267	Fairness Measure, Bias Mitigation Techniques and Verification Tools in Machine Learning: A Survey	Gil, H.; Shin, Y.; Kwak, J.H.; Woo, S.	2025	IEIE Transactions on Smart Processing and Computing	Scopus	Scopus	Main	Main	10.5573/IEIESPC.2025.14.3.352	https://www.scopus.com/inward/record.uri?eid=2-s2.0-105010202520&doi=10.5573%2FIEIESPC.2025.14.3.352&partnerID=40&md5=902a67088a57ec734f5687be31f10dad	Out of scope (other)
197	Beyond textual disinformation: Comparing the effects of textual disinformation to AI-generated and video-based visual disinformation across different issues	Hameleers, M; van der Meer, T	2026	NEW MEDIA & SOCIETY	Web of Science	Web of Science	Main	Main	10.1177/14614448251409208		Out of scope (other)
263	A Cross-National Study on the Perception of Algorithm News in the East and the West	Shin, D	2021	JOURNAL OF GLOBAL INFORMATION MANAGEMENT	Web of Science	Web of Science	Main	Main	10.4018/JGIM.2021030105		Out of scope (platform/recommender algorithms)
65	In Platforms We Trust?Unlocking the Black-Box of News Algorithms through Interpretable AI	Shin, D.; Zaid, B.; Biocca, F.; Rasul, A.	2022	Journal of Broadcasting and Electronic Media	Scopus	Scopus; Web of Science	Main	Main; Sensitivity	10.1080/08838151.2022.2057984	https://www.scopus.com/inward/record.uri?eid=2-s2.0-85130051455&doi=10.1080%2F08838151.2022.2057984&partnerID=40&md5=d081a1f14e6516a8d20bcc07ea50cf38	Out of scope (platform/recommender algorithms)
45	An Intelligent System for Detecting Fake News	Gîfu, D.	2023	Procedia Computer Science	Scopus	Scopus	Main	Main	10.1016/j.procs.2023.08.088	https://www.scopus.com/inward/record.uri?eid=2-s2.0-85171783026&doi=10.1016%2Fj.procs.2023.08.088&partnerID=40&md5=97ae2dfa0d2b078a162f1ea1681abaeb	Out of scope (platform/recommender algorithms)
62	How does fact-check labeling impact the evaluations of inadvertently placed brand ads?	Lee, C.; Kim, J.; Lim, J.S.	2023	Social Science Journal	Scopus	Scopus; Web of Science	Main	Main; Sensitivity	10.1080/03623319.2023.2216965	https://www.scopus.com/inward/record.uri?eid=2-s2.0-85161440909&doi=10.1080%2F03623319.2023.2216965&partnerID=40&md5=445fa17e0a65248203ef23c53c23a916	Out of scope (platform/recommender algorithms)
63	Unintended Consequences of Disclosing Recommendations by Artificial Intelligence versus Humans on True and Fake News Believability and Engagement	Ma, H.; Huang, W.; Dennis, A.R.	2024	Journal of Management Information Systems	Scopus	Scopus; Web of Science	Main	Main	10.1080/07421222.2024.2376381	https://www.scopus.com/inward/record.uri?eid=2-s2.0-85203364241&doi=10.1080%2F07421222.2024.2376381&partnerID=40&md5=324e2dd35028d4ac7f70098f3e911d1e	Out of scope (platform/recommender algorithms)
152	AI-Assisted Deep NLP-Based Approach for Prediction of Fake News from Social Media Users	Devarajan, G.G.; Nagarajan, S.M.; Amanullah, S.I.; Sahaaya Arul Mary, S.A.S.A.; Bashir, A.K.	2024	IEEE Transactions on Computational Social Systems	Scopus	Scopus; Web of Science	Main	Main	10.1109/TCSS.2023.3259480	https://www.scopus.com/inward/record.uri?eid=2-s2.0-85151504949&doi=10.1109%2FTCSS.2023.3259480&partnerID=40&md5=4bda641edd754bc2aea9e1f227dc9edd	Out of scope (platform/recommender algorithms)
175	12th International Workshop on News Recommendation and Analytics (INRA’24)	Kille, B.; Lommatzsch, A.; Treuillier, C.; Yadav, V.; Özgöbek, Ö.	2024		Scopus	Scopus	Main	Main	10.1145/3640457.3687100	https://www.scopus.com/inward/record.uri?eid=2-s2.0-85210474944&doi=10.1145%2F3640457.3687100&partnerID=40&md5=b16a131e8f5599bb30416c2b44324b4a	Out of scope (platform/recommender algorithms)
268	Morality and Modeling of Intention to use Chatgpt Technology; Moralidade e Modelagem da Intenção de Uso da Tecnologia ChatGPT; Moralidad y Modelado de la Intención de uso de la Tecnología ChatGPT	Urdan, A.T.; Marson, C.	2024	International Journal of Innovation	Scopus	Scopus	Main	Main	10.5585/2024.26378	https://www.scopus.com/inward/record.uri?eid=2-s2.0-85194246586&doi=10.5585%2F2024.26378&partnerID=40&md5=6e41a4406e4da108a184e9d4ee6b8d57	Out of scope (platform/recommender algorithms)
8	Djinn—Data Journalism Interface for Newsgathering and Notifications	Elo Dean, S.; Giske, L.A.; Mostein, H.J.; Podestà, S.; Barndon, H.H.; Stegane, S.; Nordberg, H.	2025	Lecture Notes in Computer Science	Scopus	Scopus	Main	Main	10.1007/978-3-031-77918-3_11	https://www.scopus.com/inward/record.uri?eid=2-s2.0-85211361474&doi=10.1007%2F978-3-031-77918-3_11&partnerID=40&md5=7a4a967dc9e59ee00f2ac648a50d8ce9	Out of scope (platform/recommender algorithms)
13	The Extent to Which Public Relations Departments in Government Institutions Use Artificial Intelligence Applications in Their Communication Activities: A Field Study	Ahmed, R.Q.; Taha, H.A.	2025	Lecture Notes in Networks and Systems	Scopus	Scopus	Main	Main	10.1007/978-3-032-09562-6_22	https://www.scopus.com/inward/record.uri?eid=2-s2.0-105022976920&doi=10.1007%2F978-3-032-09562-6_22&partnerID=40&md5=3e603a7ba642f4098028e195dd788206	Out of scope (platform/recommender algorithms)
51	Algorithm to emotion: a three-stage model of user acceptance for AI-generated news platforms	Zhang, K.; Xie, Y.; Han, W.; Zhang, D.; Quan, Y.	2025	Telematics and Informatics	Scopus	Scopus; Web of Science	Main	Main	10.1016/j.tele.2025.102312	https://www.scopus.com/inward/record.uri?eid=2-s2.0-105013116059&doi=10.1016%2Fj.tele.2025.102312&partnerID=40&md5=8be322b172aa8f55a05612f959714c87	Out of scope (platform/recommender algorithms)
59	Verifying through involvement: unveiling the potential of anthropomorphism in enhancing users' intentions to verify AI-generated information	Ni, BB; Huang, Q	2025	BEHAVIOUR & INFORMATION TECHNOLOGY	Web of Science	Web of Science	Main	Main	10.1080/0144929X.2025.2563658		Out of scope (platform/recommender algorithms)
106	Countering AI-generated misinformation with pre-emptive source discreditation and debunking	Spearing, ER; Gile, CI; Fogwill, AL; Prike, T; Swire-Thompson, B; Lewandowsky, S; Ecker, UKH	2025	ROYAL SOCIETY OPEN SCIENCE	Web of Science	Web of Science	Main	Main; Sensitivity	10.1098/rsos.242148		Out of scope (platform/recommender algorithms)
126	Explainable Fake News Detection with Source Credibility and Decision Transparency	Srinarayani, K.; Rajpopat, K.; Patel, K.; Chaudhari, N.	2025		Scopus	Scopus	Main	Main	10.1109/ICCDS64403.2025.11209129	https://www.scopus.com/inward/record.uri?eid=2-s2.0-105023904606&doi=10.1109%2FICCDS64403.2025.11209129&partnerID=40&md5=54b69584c3da6d47bdaf99bbb4be88f6	Out of scope (platform/recommender algorithms)
127	Enhancing Accuracy and Engagement: An AI-Driven News Thumbnail Assistant for Improved Visual Representation	Liang, W.-H.; Tai, N.-C.	2025		Scopus	Scopus	Main	Main	10.1109/ICCE-Taiwan66881.2025.11207850	https://www.scopus.com/inward/record.uri?eid=2-s2.0-105022439083&doi=10.1109%2FICCE-Taiwan66881.2025.11207850&partnerID=40&md5=f2edd3ef410acf4be64adfbdb50b469d	Out of scope (platform/recommender algorithms)
182	Beyond Binary: Towards Fine-Grained LLM-Generated Text Detection via Role Recognition and Involvement Measurement	Cheng, Z.; Zhou, L.; Jiang, F.; Wang, B.; Li, H.	2025		Scopus	Scopus	Main	Main	10.1145/3696410.3714770	https://www.scopus.com/inward/record.uri?eid=2-s2.0-105005140210&doi=10.1145%2F3696410.3714770&partnerID=40&md5=bd5f482ae2e35e81d8dfa69ff9aef208	Out of scope (platform/recommender algorithms)
183	The 13th International Workshop on News Recommendation and Analytics (INRA 2025)	Iana, A.; Treuillier, C.; Yadav, V.; Kille, B.; Lommatzsch, A.; Özgöbek, Ö.	2025		Scopus	Scopus	Main	Main	10.1145/3705328.3747997	https://www.scopus.com/inward/record.uri?eid=2-s2.0-105019641181&doi=10.1145%2F3705328.3747997&partnerID=40&md5=26e9342b3b747adf4a25d17caeedfa47	Out of scope (platform/recommender algorithms)
229	Evolving Health Information-Seeking Behavior in the Context of Google AI Overviews, ChatGPT, andAlexa: Interview Study Using the Think-Aloud Protocol	Wardle, C; Urbani, S; Wang, E	2025	JOURNAL OF MEDICAL INTERNET RESEARCH	Web of Science	Web of Science	Main	Main	10.2196/79961		Out of scope (platform/recommender algorithms)
233	Scrolling with (dis)comfort on AI-generated news: exploring group differences and the role of social media use in Portugal; Navegando con (des)comodidad por las noticias generadas por IA: explorando diferencias entre grupos y la importancia del uso de las redes sociales en Portugal	Couraceiro, P.; Paisana, M.; Vasconcelos, A.	2025	Revista de Comunicacion	Scopus	Scopus	Main	Main	10.26441/RC24.2-2025-4049	https://www.scopus.com/inward/record.uri?eid=2-s2.0-105017996194&doi=10.26441%2FRC24.2-2025-4049&partnerID=40&md5=931637710e8ca3cafa9ba3f8acb099bc	Out of scope (platform/recommender algorithms)
68	Fake News Has a New Author, Can You Spot the Lie? Media Cues and the Detection of AI-Generated Health News Through the Lens of the Media Evocation Paradigm	Xie, ZH; Li, BJ	2026	HEALTH COMMUNICATION	Web of Science	Web of Science	Main	Main	10.1080/10410236.2026.2621231		Out of scope (platform/recommender algorithms)
205	Buying time, not markets: The limits of donor funding in Hungary’s captured media system	Dragomir, M.; Nemeth, R.	2026	Journalism	Scopus	Scopus; Web of Science	Main	Main	10.1177/14648849261416556	https://www.scopus.com/inward/record.uri?eid=2-s2.0-105027253113&doi=10.1177%2F14648849261416556&partnerID=40&md5=3aa4119aed3be624358e912c9efd4d23	Out of scope (platform/recommender algorithms)
7	Individual Deep Fake Recognition Skills are Affected by Viewer’s Political Orientation, Agreement with Content and Device Used	Sütterlin, S.; Ask, T.F.; Mägerle, S.; Glöckler, S.; Wolf, L.; Schray, J.; Chandi, A.; Bursac, T.; Khodabakhsh, A.; Knox, B.J.; Canham, M.; Lugo, R.G.	2023	Lecture Notes in Computer Science	Scopus	Scopus	Main	Main	10.1007/978-3-031-35017-7_18	https://www.scopus.com/inward/record.uri?eid=2-s2.0-85171451444&doi=10.1007%2F978-3-031-35017-7_18&partnerID=40&md5=c2cf7d3bb05fbe23faff9db4c18627a9	Out of scope (synthetic media/deepfake; not AI-authored news)
30	Blockchain-based autonomous decentralized trust management for social network	Huang, Q.-A.; Si, Y.-W.	2024	Journal of Supercomputing	Scopus	Scopus; Web of Science	Main	Main	10.1007/s11227-024-06024-w	https://www.scopus.com/inward/record.uri?eid=2-s2.0-85188691476&doi=10.1007%2Fs11227-024-06024-w&partnerID=40&md5=aa3a34a720cfb638ca80d0f51bb39789	Out of scope (synthetic media/deepfake; not AI-authored news)
148	A Representative Study on Human Detection of Artificially Generated Media Across Countries	Frank, J.; Herbert, F.; Ricker, J.; Schönherr, L.; Eisenhofer, T.; Fischer, A.; Dürmuth, M.; Holz, T.	2024	Proceedings - IEEE Symposium on Security and Privacy	Scopus	Scopus	Main	Main	10.1109/SP54263.2024.00159	https://www.scopus.com/inward/record.uri?eid=2-s2.0-85202204511&doi=10.1109%2FSP54263.2024.00159&partnerID=40&md5=40f93a8131138113395e432f7107c686	Out of scope (synthetic media/deepfake; not AI-authored news)
180	Misinformation, Fraud, and Stereotyping: Towards a Typology of Harm Caused by Deepfakes	Trifonova, P.; Venkatagiri, S.	2024		Scopus	Scopus	Main	Main	10.1145/3678884.3685938	https://www.scopus.com/inward/record.uri?eid=2-s2.0-85214579060&doi=10.1145%2F3678884.3685938&partnerID=40&md5=bedece8d24834ea7a108892c186315b8	Out of scope (synthetic media/deepfake; not AI-authored news)
2	Detecting Deepfakes Through Emotion?: Facial Expression and Emotional Contagion as Dual Indicators of Deepfake Credibility	Lee, JY; John, KK	2025	APPLIED COGNITIVE PSYCHOLOGY	Web of Science	Web of Science	Main	Main	10.1002/acp.70141		Out of scope (synthetic media/deepfake; not AI-authored news)
22	The Future of Audio Forensics: Exploring the Effect of Generative AI	Gangopadhyay, S.; Gopi, P.; Pandya, P.; Mani, A.; Goswami, S.	2025	Springer Proceedings in Physics	Scopus	Scopus	Main	Main	10.1007/978-981-96-9989-6_9	https://www.scopus.com/inward/record.uri?eid=2-s2.0-105023495153&doi=10.1007%2F978-981-96-9989-6_9&partnerID=40&md5=b9b0a35ede725c469de9935851b32f94	Out of scope (synthetic media/deepfake; not AI-authored news)
41	Explainable deepfake detection across different modalities: An overview of methods and challenges	Momin, S; Sufian, A; Barman, D; Leo, M; Distante, C; Damer, N	2025	IMAGE AND VISION COMPUTING	Web of Science	Web of Science	Main	Main	10.1016/j.imavis.2025.105738		Out of scope (synthetic media/deepfake; not AI-authored news)
56	When seeing is not believing: self-efficacy and cynicism in the era of intelligent media	Liu, Q; Wang, L; Luo, MY	2025	HUMANITIES & SOCIAL SCIENCES COMMUNICATIONS	Web of Science	Web of Science	Main	Main	10.1057/s41599-025-04594-5		Out of scope (synthetic media/deepfake; not AI-authored news)
115	BSM-DND: Bias and Sensitivity-Aware Multilingual Deepfake News Detection Using Bloom Filters and Recurrent Feature Elimination	Al-Naeem, M.; Hafizur Rahman, M.M.; Banerjee, A.; Sufian, A.	2025	IEEE Access	Scopus	Scopus; Web of Science	Main	Main	10.1109/ACCESS.2025.3609831	https://www.scopus.com/inward/record.uri?eid=2-s2.0-105016713937&doi=10.1109%2FACCESS.2025.3609831&partnerID=40&md5=350b07af5f4954cdd4d0c074cef963db	Out of scope (synthetic media/deepfake; not AI-authored news)
137	Trusted Proof: Verifying Photographic Authenticity via Multi-Camera Stereo Vision for Insurance and Forensic Applications	Nguyen, M.; Tran, K.T.P.; Huynh, T.H.; Luong, T.T.; Yan, W.Q.	2025		Scopus	Scopus	Main	Main	10.1109/MAPR67746.2025.11133880	https://www.scopus.com/inward/record.uri?eid=2-s2.0-105016248925&doi=10.1109%2FMAPR67746.2025.11133880&partnerID=40&md5=fc852af44b80caf988fd94f8777a2d37	Out of scope (synthetic media/deepfake; not AI-authored news)
209	AI-Driven Disinformation and Political Influence on WhatsApp in South Africa’s 2024 Elections	Gondwe, G.	2025	International Journal of Press/Politics	Scopus	Scopus; Web of Science	Main	Main	10.1177/19401612251395434	https://www.scopus.com/inward/record.uri?eid=2-s2.0-105022112843&doi=10.1177%2F19401612251395434&partnerID=40&md5=44d46e58db94296951e8b90c7412d84e	Out of scope (synthetic media/deepfake; not AI-authored news)
211	Specific media literacy tips improve AI-generated visual misinformation discernment	Guo, S; Swire-Thompson, B; Hu, XQ	2025	COGNITIVE RESEARCH-PRINCIPLES AND IMPLICATIONS	Web of Science	Web of Science	Main	Main	10.1186/s41235-025-00648-z		Out of scope (synthetic media/deepfake; not AI-authored news)
255	Is AI Stirring Innovation or Chaos? Psychological Determinants of AI Fake News Exposure (AI-FNE) and Its Effects on Young Adults	Arikewuyo, A.O.	2025	Journalism and Media	Scopus	Scopus	Main	Main	10.3390/journalmedia6020053	https://www.scopus.com/inward/record.uri?eid=2-s2.0-105008881551&doi=10.3390%2Fjournalmedia6020053&partnerID=40&md5=862bb1fe455dfbcca60b6cc5fd4da496	Out of scope (synthetic media/deepfake; not AI-authored news)
35	Intrusion of software robots into journalism: The public's and journalists’ perceptions of news written by algorithms and human journalists	Jung, J.; Song, H.; Kim, Y.; Im, H.; Oh, S.	2017	Computers in Human Behavior	Scopus	Scopus; Web of Science	Main	Main	10.1016/j.chb.2017.02.022	https://www.scopus.com/inward/record.uri?eid=2-s2.0-85012096207&doi=10.1016%2Fj.chb.2017.02.022&partnerID=40&md5=7701ab98f7414513d16928e15dcb9b4c	Technical/system-focused (no human participants)
146	ABC-Verify: AI-Blockchain Integrated Framework for Tweet Misinformation Detection	Yang Zen, T.H.; Hong, C.B.; Murali Mohan, P.M.; Balachandran, V.	2021		Scopus	Scopus	Main	Main	10.1109/SOLI54607.2021.9672392	https://www.scopus.com/inward/record.uri?eid=2-s2.0-85125191646&doi=10.1109%2FSOLI54607.2021.9672392&partnerID=40&md5=915325c83ca5853a64ce9cbeae9874a4	Technical/system-focused (no human participants)
149	Classifying Fake and Real Neurally Generated News	Govindaraju, A.; Griffith, J.	2021		Scopus	Scopus	Main	Main	10.1109/SweDS53855.2021.9638268	https://www.scopus.com/inward/record.uri?eid=2-s2.0-85123856362&doi=10.1109%2FSweDS53855.2021.9638268&partnerID=40&md5=1f0d5a97e646ffba107e5f311ab08f22	Technical/system-focused (no human participants)
166	Exposing Vulnerabilities of Deepfake Detection Systems with Robust Attacks	Hussain, S.; Neekhara, P.; Dolhansky, B.; Bitton, J.; Canton-Ferrer, C.C.; McAuley, J.; Koushanfar, F.	2022	Digital Threats: Research and Practice	Scopus	Scopus	Main	Main	10.1145/3464307	https://www.scopus.com/inward/record.uri?eid=2-s2.0-85142509231&doi=10.1145%2F3464307&partnerID=40&md5=80642d3bd8846689c598d2e10801397a	Technical/system-focused (no human participants)
111	Blockchain Asset Lifecycle Management for Visual Content Tracking	Moreaux, A.C.; Mitrea, M.P.	2023	IEEE Access	Scopus	Scopus; Web of Science	Main	Main	10.1109/ACCESS.2023.3311635	https://www.scopus.com/inward/record.uri?eid=2-s2.0-85171545090&doi=10.1109%2FACCESS.2023.3311635&partnerID=40&md5=4556a88a15952e373c3fedfb38fa5023	Technical/system-focused (no human participants)
129	An Exploration of Large Language Models for Verification of News Headlines	Li, Y.; Zhai, C.	2023	IEEE International Conference on Data Mining Workshops, ICDMW	Scopus	Scopus	Main	Main	10.1109/ICDMW60847.2023.00032	https://www.scopus.com/inward/record.uri?eid=2-s2.0-85186144491&doi=10.1109%2FICDMW60847.2023.00032&partnerID=40&md5=3265732393584fa6d9570a54449a226b	Technical/system-focused (no human participants)
147	A Framework for Understanding the Weaponisation of the Internet	Mcloughlin, I.	2023		Scopus	Scopus	Main	Main	10.1109/SOLI60636.2023.10425340	https://www.scopus.com/inward/record.uri?eid=2-s2.0-85186499781&doi=10.1109%2FSOLI60636.2023.10425340&partnerID=40&md5=14af54b4c277d1fe2d2822a019a12ba3	Technical/system-focused (no human participants)
168	Synthetic Lies: Understanding AI-Generated Misinformation and Evaluating Algorithmic and Human Solutions	Zhou, J.; Zhang, Y.; Luo, Q.; Parker, A.G.; de Choudhury, M.	2023	Conference on Human Factors in Computing Systems - Proceedings	Scopus	Scopus	Main	Main	10.1145/3544548.3581318	https://www.scopus.com/inward/record.uri?eid=2-s2.0-85160017155&doi=10.1145%2F3544548.3581318&partnerID=40&md5=6c3328533f7622c3c88b1f526389d21e	Technical/system-focused (no human participants)
71	Information, doubt, and democracy: how digitization spurs democratic decay	Maati, A; Edel, M; Saglam, K; Schlumberger, O; Sirikupt, C	2024	DEMOCRATIZATION	Web of Science	Web of Science	Main	Main	10.1080/13510347.2023.2234831		Technical/system-focused (no human participants)
90	Photorealism versus photography. AI-generated depiction in the age of visual disinformation	Hausken, L.	2024	Journal of Aesthetics and Culture	Scopus	Scopus	Main	Main	10.1080/20004214.2024.2340787	https://www.scopus.com/inward/record.uri?eid=2-s2.0-85189967192&doi=10.1080%2F20004214.2024.2340787&partnerID=40&md5=450e14b4561987050917cde9024c9e7f	Technical/system-focused (no human participants)
118	Deep Fake Identification Made Efficient: The Power of EfficientNetV2-B1	Singh, R.; Sharma, N.; Rajput, K.; Singh, M.	2024		Scopus	Scopus	Main	Main	10.1109/ASIANCON62057.2024.10838210	https://www.scopus.com/inward/record.uri?eid=2-s2.0-85218173195&doi=10.1109%2FASIANCON62057.2024.10838210&partnerID=40&md5=53665c223d5b8a7eb203aa887272db58	Technical/system-focused (no human participants)
125	Detection of AI-Generated Image Content in News and Journalism	Jagadish, T.; Jasmine, S.	2024		Scopus	Scopus	Main	Main	10.1109/ICCCNT61001.2024.10724589	https://www.scopus.com/inward/record.uri?eid=2-s2.0-85211109282&doi=10.1109%2FICCCNT61001.2024.10724589&partnerID=40&md5=b181e526faa4bf163f3b81709eaa07ca	Technical/system-focused (no human participants)
128	Distinguishing Abstracts of Human-Written and ChatGPT-Generated Papers in the Field of Computer Science	Arzani, M.; Vahdat-Nejad, H.; Hossein-Pour, M.	2024		Scopus	Scopus	Main	Main	10.1109/ICCKE65377.2024.10874567	https://www.scopus.com/inward/record.uri?eid=2-s2.0-86000223942&doi=10.1109%2FICCKE65377.2024.10874567&partnerID=40&md5=f80c3f46cca7393db58920f186493658	Technical/system-focused (no human participants)
134	BEACOMP: A Novel Textual Adversarial Attack Architecture for Unveiling the Fragility of Neural Text Classifiers	Sharma, R.; Ghosh, A.; Bajaj, A.; Kumar Vishwakarma, D.K.	2024		Scopus	Scopus	Main	Main	10.1109/InCACCT61598.2024.10550990	https://www.scopus.com/inward/record.uri?eid=2-s2.0-85196623983&doi=10.1109%2FInCACCT61598.2024.10550990&partnerID=40&md5=691c48167b00b0062e4a45c267075938	Technical/system-focused (no human participants)
135	Unmasking the AI Hand: A Machine Learning Approach to Deciphering Authorship	Bhandarkar, A.; Mushtaq Ahmed, D.M.; Vishwachetan, D.; Mushtaq, A.; Kadam, D.; Saxena, S.	2024		Scopus	Scopus	Main	Main	10.1109/INOCON60754.2024.10512010	https://www.scopus.com/inward/record.uri?eid=2-s2.0-85193575320&doi=10.1109%2FINOCON60754.2024.10512010&partnerID=40&md5=b0f533c8dbcfbb1659784cb99ddb82ef	Technical/system-focused (no human participants)
142	Mitigating manipulation in generative AI	Wu, Y.	2024	IEEE Potentials	Scopus	Scopus	Main	Main	10.1109/MPOT.2024.3491338	https://www.scopus.com/inward/record.uri?eid=2-s2.0-85209951472&doi=10.1109%2FMPOT.2024.3491338&partnerID=40&md5=c07a167ae4a1bb27b233bcae6b299707	Technical/system-focused (no human participants)
160	Generative Adversarial Networks based AI-Generated Imagery Authentication Using Frequency Domain Analysis	Poredi, N.; Sudarsan, M.; Solomon, E.; Nagothu, D.; Chen, Y.	2024	Proceedings of SPIE - The International Society for Optical Engineering	Scopus	Scopus	Main	Main	10.1117/12.3013240	https://www.scopus.com/inward/record.uri?eid=2-s2.0-85196541120&doi=10.1117%2F12.3013240&partnerID=40&md5=469e0aa3d5d7128a531b308ce4a89464	Technical/system-focused (no human participants)
215	Merging AI Incidents Research with Political Misinformation Research: Introducing the Political Deepfakes Incidents Database	Walker, C.P.; Schiff, D.S.; Schiff, K.J.	2024	Proceedings of the AAAI Conference on Artificial Intelligence	Scopus	Scopus	Main	Main	10.1609/aaai.v38i21.30349	https://www.scopus.com/inward/record.uri?eid=2-s2.0-85189619894&doi=10.1609%2Faaai.v38i21.30349&partnerID=40&md5=8c913d88b2152a9308c9f55bd521d15c	Technical/system-focused (no human participants)
226	Trustworthy AI: A Comparative Study of AI in Journalism in Singapore and the Philippines	Macalintal, A.	2024	Journal of Communication and Media Studies	Scopus	Scopus	Main	Main	10.18848/2470-9247/CGP/v09i01/99-123	https://www.scopus.com/inward/record.uri?eid=2-s2.0-105004378929&doi=10.18848%2F2470-9247%2FCGP%2Fv09i01%2F99-123&partnerID=40&md5=6e31c114403436f36e4d01b887445d57	Technical/system-focused (no human participants)
227	Integrating GPT into the Journalism and Communication Industries: The Technological Logic, Ecosystem Reconstruction, and Ethical Challenges	Yuxia, C.	2024	Contemporary Social Sciences	Scopus	Scopus	Main	Main	10.19873/j.cnki.2096-0212.2024.03.007	https://www.scopus.com/inward/record.uri?eid=2-s2.0-85210383394&doi=10.19873%2Fj.cnki.2096-0212.2024.03.007&partnerID=40&md5=681c207a7c3f11a3685da14ca52064ea	Technical/system-focused (no human participants)
236	Blockchain solutions for generative AI challenges in journalism	Picha Edwardsson, M.; Al-Saqaf, W.	2024	Frontiers in Blockchain	Scopus	Scopus	Main	Main	10.3389/fbloc.2024.1440355	https://www.scopus.com/inward/record.uri?eid=2-s2.0-85211598949&doi=10.3389%2Ffbloc.2024.1440355&partnerID=40&md5=e983d72e87c7dc0e5200debee393e600	Technical/system-focused (no human participants)
244	Distinguishing Human Journalists from Artificial Storytellers Through Stylistic Fingerprints	Tran, V.H.; Sebastian, Y.; Karim, A.; Azam, S.	2024	Computers	Scopus	Scopus	Main	Main	10.3390/computers13120328	https://www.scopus.com/inward/record.uri?eid=2-s2.0-85213415294&doi=10.3390%2Fcomputers13120328&partnerID=40&md5=ee6e692b244a8cff413b16489a1bd679	Technical/system-focused (no human participants)
269	Generative Artificial Intelligence and Cybersecurity Risks: Implications for Healthcare Security Based on Real-life Incidents	Sallam, M.; Al-Mahzoum, K.; Sallam, M.	2024	Mesopotamian Journal of Artificial Intelligence in Healthcare	Scopus	Scopus	Main	Main; Sensitivity	10.58496/MJAIH/2024/019	https://www.scopus.com/inward/record.uri?eid=2-s2.0-105020297769&doi=10.58496%2FMJAIH%2F2024%2F019&partnerID=40&md5=e2da529c2b1e6ef43994da9efa8d072d	Technical/system-focused (no human participants)
285	Rogue Algorithms: Using AI to Track the Spread of Disinformation	Mulder, J.; Kuijvenhoven, L.; Meyberg, S.; Leijnen, S.	2024	CEUR Workshop Proceedings	Scopus	Scopus	Main	Main		https://www.scopus.com/inward/record.uri?eid=2-s2.0-85210320234&partnerID=40&md5=a79f48881e6dc7450dfb36c01440688d	Technical/system-focused (no human participants)
287	Strategies for Combating Adversarial Information Operations: Theory and Practical Applications	Olivieri, A.F.; Guadagno, R.E.	2024	European Conference on Information Warfare and Security, ECCWS	Scopus	Scopus	Main	Main		https://www.scopus.com/inward/record.uri?eid=2-s2.0-105021479765&partnerID=40&md5=14a7e5c290bd3628ef4fe57636028166	Technical/system-focused (no human participants)
20	Advanced Machine Learning Techniques for Fake News Detection: A Comprehensive Analysis Using the LIAR Dataset	Paul, S.; Ghosh, S.; Mitra, A.; Bhattacharya, P.	2025	Lecture Notes in Electrical Engineering	Scopus	Scopus	Main	Main	10.1007/978-981-96-2468-3_25	https://www.scopus.com/inward/record.uri?eid=2-s2.0-105001349741&doi=10.1007%2F978-981-96-2468-3_25&partnerID=40&md5=e54bf515f29f140a90bbf8472e460a99	Technical/system-focused (no human participants)
24	From pen to algorithm: optimizing legislation for the future with artificial intelligence	Hill, G.; Waddington, M.; Qiu, L.	2025	AI and Society	Scopus	Scopus	Main	Main	10.1007/s00146-024-02062-3	https://www.scopus.com/inward/record.uri?eid=2-s2.0-85204597031&doi=10.1007%2Fs00146-024-02062-3&partnerID=40&md5=269c5913c1a21f75edb2555739c2b359	Technical/system-focused (no human participants)
33	Exploration of the Role of ChatGPT in Teaching Communication Skills for Medical Students: A Pilot Study	Chiu, J.; Castro, B.; Ballard, I.; Nelson, K.; Zarutskie, P.; Olaiya, O.K.; Song, D.; Zhao, Y.	2025	Medical Science Educator	Scopus	Scopus	Main	Main	10.1007/s40670-025-02394-9	https://www.scopus.com/inward/record.uri?eid=2-s2.0-105004357453&doi=10.1007%2Fs40670-025-02394-9&partnerID=40&md5=8663e2a68935c9caf8fc48bac40fddf2	Technical/system-focused (no human participants)
44	InDeepFake: A novel multimodal multilingual indian deepfake video dataset	Kumar das, A.K.; Bose, A.; Manohar, P.; Dutta, A.; Naskar, R.; Chakraborty, R.S.	2025	Pattern Recognition Letters	Scopus	Scopus; Web of Science	Main	Main	10.1016/j.patrec.2025.07.002	https://www.scopus.com/inward/record.uri?eid=2-s2.0-105010924437&doi=10.1016%2Fj.patrec.2025.07.002&partnerID=40&md5=c2a27c07c8aea8328a9d902508dbcb4d	Technical/system-focused (no human participants)
57	Leveraging data analytics for detection and impact evaluation of fake news and deepfakes in social networks	Abraham, T.M.; Wen, T.; Wu, T.; Chen, Y.-W.	2025	Humanities and Social Sciences Communications	Scopus	Scopus; Web of Science	Main	Main	10.1057/s41599-025-05389-4	https://www.scopus.com/inward/record.uri?eid=2-s2.0-105010198352&doi=10.1057%2Fs41599-025-05389-4&partnerID=40&md5=a892da4dcc50bcd8973898e898926636	Technical/system-focused (no human participants)
114	Detection of AI-Generated Texts: A Bi-LSTM and Attention-Based Approach	Blake, J; Miah, AM; Kredens, K; Shin, J	2025	IEEE ACCESS	Web of Science	Web of Science	Main	Main	10.1109/ACCESS.2025.3562750		Technical/system-focused (no human participants)
122	Data Generation and Cybersecurity: A Major Opportunity or the Next Nightmare?	Marulli, F.; Campanile, L.; Ragucci, G.; Carbone, S.; Bifulco, M.	2025		Scopus	Scopus	Main	Main	10.1109/CSR64739.2025.11130069	https://www.scopus.com/inward/record.uri?eid=2-s2.0-105016230176&doi=10.1109%2FCSR64739.2025.11130069&partnerID=40&md5=cc234811d6fd376d0d7b7375634c593e	Technical/system-focused (no human participants)
144	Multilingual AI-Generated Text Detection with BERT and LSTM Model	Kumar, J.; Gupta, R.; Sharma, S.; Arora, J.; Dangi, D.; Dixit, D.K.	2025		Scopus	Scopus	Main	Main	10.1109/NMITCON65824.2025.11188051	https://www.scopus.com/inward/record.uri?eid=2-s2.0-105020778491&doi=10.1109%2FNMITCON65824.2025.11188051&partnerID=40&md5=7e95a700a34b0683e6e7b5c3148d688c	Technical/system-focused (no human participants)
154	Empowering Trust in Digital Platforms: Sentiment Analysis and Emotion AI for Fake Reviews Detection	Khan, C; Adnan, A; Anwar, S	2025	IEEE TRANSACTIONS ON COMPUTATIONAL SOCIAL SYSTEMS	Web of Science	Web of Science	Main	Main	10.1109/TCSS.2025.3638615		Technical/system-focused (no human participants)
188	MAD'25: 4th ACM International Workshop on Multimedia AI against Disinformation	Stanciu, D.-C.; Ionescu, B.; Papadopoulos, S.; Kordopatis-Zilos, G.; Popescu, A.; Caldelli, R.; Gerhardt, M.; Schmitt, V.	2025		Scopus	Scopus	Main	Main	10.1145/3731715.3734512	https://www.scopus.com/inward/record.uri?eid=2-s2.0-105011631896&doi=10.1145%2F3731715.3734512&partnerID=40&md5=b7ac100d5c901a5dd3ab1b55aadd30d1	Technical/system-focused (no human participants)
190	Report on the 5th Workshop on Reducing Online Misinformation through Credible Information Retrieval (ROMCIR 2025) at ECIR 2025	Kraschwitz, U.; Petrocchi, M.; Viviani, M.	2025	Annals of the Entomological Society of America	Scopus	Scopus	Main	Main	10.1145/3769733.3769741	https://www.scopus.com/inward/record.uri?eid=2-s2.0-105018702297&doi=10.1145%2F3769733.3769741&partnerID=40&md5=ea0a30ecd8de601994c48f3bbf74318f	Technical/system-focused (no human participants)
237	Modeling the dynamics of misinformation spread: a multi-scenario analysis incorporating user awareness and generative AI impact	Jain, K.; Achuthan, K.	2025	Frontiers in Computer Science	Scopus	Scopus	Main	Main	10.3389/fcomp.2025.1570085	https://www.scopus.com/inward/record.uri?eid=2-s2.0-105019215551&doi=10.3389%2Ffcomp.2025.1570085&partnerID=40&md5=b2bfc79c4f809f3f20438269635071a7	Technical/system-focused (no human participants)
247	Self-Sovereign Identities and Content Provenance: VeriTrust—A Blockchain-Based Framework for Fake News Detection	Farhan, M.; Butt, U.; Sulaiman, R.B.; Alraja, M.	2025	Future Internet	Scopus	Scopus	Main	Main	10.3390/fi17100448	https://www.scopus.com/inward/record.uri?eid=2-s2.0-105020031412&doi=10.3390%2Ffi17100448&partnerID=40&md5=45698d409d9a2e785e7ea663ce5c0e56	Technical/system-focused (no human participants)
249	Can We Trust AI Content Detection Tools for Critical Decision-Making?	Wakjira, T.G.; Tijani, I.A.; Alam, M.S.; Mashal, M.; Hasan, M.K.	2025	Information (Switzerland)	Scopus	Scopus	Main	Main	10.3390/info16100904	https://www.scopus.com/inward/record.uri?eid=2-s2.0-105020016064&doi=10.3390%2Finfo16100904&partnerID=40&md5=2f53d84014dde6f0094124e1731c422d	Technical/system-focused (no human participants)
250	Combating Fake News with Cryptography in Quantum Era with Post-Quantum Verifiable Image Proofs	Iavich, M.	2025	Journal of Cybersecurity and Privacy	Scopus	Scopus	Main	Main	10.3390/jcp5020031	https://www.scopus.com/inward/record.uri?eid=2-s2.0-105009090437&doi=10.3390%2Fjcp5020031&partnerID=40&md5=a77822eb6dc90f20c9d65f2ce5189edd	Technical/system-focused (no human participants)
257	Quantifying Truthfulness: A Probabilistic Framework for Atomic Claim-Based Misinformation Detection	Sufi, F.; Alsulami, M.	2025	Mathematics	Scopus	Scopus; Web of Science	Main	Main	10.3390/math13111778	https://www.scopus.com/inward/record.uri?eid=2-s2.0-105007717923&doi=10.3390%2Fmath13111778&partnerID=40&md5=3dd8df185c161c6306a2e29fdca466c8	Technical/system-focused (no human participants)
260	Recoding Reality: A Case Study of YouTube Reactions to Generative AI Videos	Çalli, L; Çalli, BA	2025	SYSTEMS	Web of Science	Web of Science	Main	Main	10.3390/systems13100925		Technical/system-focused (no human participants)
261	TECHNOLOGY AND CREATIVITY: HOW AI IS CHANGING WORK IN THE MEDIA INDUSTRY	Pitonakova, S.; Pál, D.; Kubala, M.	2025	Communication Today	Scopus	Scopus	Main	Main	10.34135/communicationtoday.2025.Vol.16.No.1.5	https://www.scopus.com/inward/record.uri?eid=2-s2.0-105003087789&doi=10.34135%2Fcommunicationtoday.2025.Vol.16.No.1.5&partnerID=40&md5=c810e89dfbde6b2c37513957185e3f04	Technical/system-focused (no human participants)
280	(Generative) AI and Disinformation	Farooq, A; De Vreese, C	2025	INTERNATIONAL JOURNAL OF COMMUNICATION	Web of Science	Web of Science	Main	Main			Technical/system-focused (no human participants)
12	Echoes of Automation: The Increasing Use of LLMs in Newsmaking	Ansari, A.; Zhang, D.C.; Tripto, N.I.; Lee, D.	2026	Lecture Notes in Computer Science	Scopus	Scopus	Main	Main	10.1007/978-3-032-07715-8_1	https://www.scopus.com/inward/record.uri?eid=2-s2.0-105020021558&doi=10.1007%2F978-3-032-07715-8_1&partnerID=40&md5=04e77649f8844e635f4394d76f039cea	Technical/system-focused (no human participants)
15	Combatting Political Fake News: Detection and Prevention of Disinformation on Social Media with Generative AI	Shubham; Rautela, R.; Mahala, R.; Singh, R.; Gehlot, A.; Yamsani, N.	2026	Lecture Notes in Networks and Systems	Scopus	Scopus	Main	Main	10.1007/978-3-032-10753-4_11	https://www.scopus.com/inward/record.uri?eid=2-s2.0-105027280970&doi=10.1007%2F978-3-032-10753-4_11&partnerID=40&md5=d49abe7b3a34c85b51b751b5004fd216	Technical/system-focused (no human participants)

## Sheet: Excluded_summary
TA_exclusion_reason_primary	n
No trust/credibility outcome	49
Technical/system-focused (no human participants)	46
Out of scope (other)	21
Out of scope (platform/recommender algorithms)	21
Out of scope (synthetic media/deepfake; not AI-authored news)	13
Out of scope (non-news domain)	12
Out of scope (journalism practice/professional; not audience study)	11
Non-empirical (review/editorial/conceptual)	5
Out of scope (AI not provenance/disclosure in news)	2
