# Supplementary material for: When news is “written by artificial intelligence”: a systematic review of provenance and disclosure cues in journalism and their effects on credibility and trust
Source: Front Artif Intell. 2026 May 5;9:1815243. doi: 10.3389/frai.2026.1815243 (PMC13183635; doi:10.3389/frai.2026.1815243)
Supplement: Supplementary file 3 [file Table_3.XLSX]

## Sheet: README
Appendix C. Supporting tables (figure source data and PRISMA counts)
This workbook contains the frequency tables used to produce the manuscript figures (Figures 2–10) and the PRISMA flow counts.
Sheets correspond to figure numbers (e.g., Fig2_PublicationsByYear) and can be used as source data for plotting.
All counts are based on the final included full-text set (N=47) and the final PRISMA flow (N=492 records screened).

## Sheet: Fig2_PublicationsByYear
year	count
2018	1
2019	1
2020	2
2021	4
2022	4
2023	4
2024	12
2025	18
2026	1

## Sheet: Fig3_DesignDistribution
design	count
Unclear/other	18
Experiment	16
Survey	10
Qualitative	3

## Sheet: Fig4_TopicDistribution
topic	count
General/Multiple	17
Politics	14
Health/Science	9
Sports	4
Economy/Finance	2
Crime/Security	1

## Sheet: Fig5_ModalityDistribution
modality	count
Text	21
Unclear	16
Text; Image	3
Image	3
Text; Audio	2
Audio	2

## Sheet: Fig6_RQ1_Credibility
direction	count
Mixed/conditional	9
No effect	8
Positive	6
Negative	5

## Sheet: Fig7_RQ1_Trust
direction	count
No effect	6
Mixed/conditional	5
Negative	4

## Sheet: Fig8_RQ2_Credibility
direction	count
No effect	2
Mixed/conditional	2
Positive	1

## Sheet: Fig9_RQ2_Trust
direction	count
No effect	2
Mixed/conditional	1

## Sheet: Fig10_Unclear_NotReported
field	unclear_or_not_reported
Design classification	18
Stimulus modality classification	16
Targets of evaluation	4
Outcome domain classification	1
Exposure type classification	1
Country (sample)	2
Recruitment	2

[truncated: 2 more sheets: SupportingTables, PRISMA]
